# Supplementary material for: Genetic, developmental, and neural changes underlying the evolution of butterfly mate preference
Source: PLoS Biol. 2025 Mar 11;23(3):e3002989. doi: 10.1371/journal.pbio.3002989 (PMC12136153; doi:10.1371/journal.pbio.3002989)
Supplement: S2 Table — (XLSX) [file pbio.3002989.s014.xlsx]

## Sheet: table S2 - Genes in 2B
table S2. Genes in the K locus (Fig 2B).
Gene	Chromosome	Start	End	Strand	eggNOG Preferred Name	FlyBase Name	FlyBase E-value
Hcay201001o.g961	Hcay201001o	14002563	14023110	-	trrap	Nipped-A	0
Hcay201001o.g962	Hcay201001o	14023163	14024354	-	trrap	-	-
Hcay201001o.g963	Hcay201001o	14024413	14033178	-	trrap	-	-
Hcay201001o.g964	Hcay201001o	14035427	14041111	+	plexB	PlexB	0
Hcay201001o.g965	Hcay201001o	14042194	14051431	-	ABHD2	Hydr2	0
Hcay201001o.g966	Hcay201001o	14051817	14059829	-	ASXL2	-	-
Hcay201001o.g967	Hcay201001o	14060015	14068458	+	DDX17	-	-
Hcay201001o.g968	Hcay201001o	14066242	14068032	-	DUS3L	-	-
Hcay201001o.g969	Hcay201001o	14068259	14069869	+	TPGS2	-	-
Hcay201001o.g970	Hcay201001o	14073088	14076093	-	MPP6	-	-
Hcay201001o.g971	Hcay201001o	14076102	14086553	-	MPP6	vari	1.27e-97
Hcay201001o.g972	Hcay201001o	14089936	14093791	+	UOX	-	-
Hcay201001o.g973	Hcay201001o	14093541	14108485	-	-	-	-
Hcay201001o.g974	Hcay201001o	14108932	14118497	-	-	-	-
Hcay201001o.g975	Hcay201001o	14112081	14116438	+	-	-	-
Hcay201001o.g976	Hcay201001o	14118500	14123669	-	-	-	-
Hcay201001o.g977	Hcay201001o	14123422	14139695	+	-	-	-
Hcay201001o.g978	Hcay201001o	14146378	14149137	+	-	-	-
Hcay201001o.g979	Hcay201001o	14150859	14151737	+	-	-	-
Hcay201001o.g980	Hcay201001o	14152211	14157654	+	-	-	-
Hcay201001o.g981	Hcay201001o	14162928	14163942	-	-	-	-
Hcay201001o.g982	Hcay201001o	14165060	14168180	+	-	-	-
Hcay201001o.g983	Hcay201001o	14170878	14171646	+	-	-	-
Hcay201001o.g984	Hcay201001o	14176000	14182712	+	-	-	-
Hcay201001o.g985	Hcay201001o	14196400	14202647	-	-	-	-
Hcay201001o.g986	Hcay201001o	14204292	14208404	-	-	-	-
Hcay201001o.g987	Hcay201001o	14210798	14214901	-	-	-	-
Hcay201001o.g988	Hcay201001o	14219318	14227167	+	-	-	-
Hcay201001o.g989	Hcay201001o	14233441	14253363	+	-	CG5708-PA	5.35e-62
Hcay201001o.g990	Hcay201001o	14276579	14281320	+	-	-	-
Hcay201001o.g991	Hcay201001o	14284974	14287569	+	-	-	-
Hcay201001o.g992	Hcay201001o	14288778	14291569	+	-	-	-
Hcay201001o.g993	Hcay201001o	14290696	14299567	-	ATP13A1	-	-
Hcay201001o.g994	Hcay201001o	14300148	14304609	+	PRIM2	-	-
Hcay201001o.g995	Hcay201001o	14301475	14308754	-	GLG1	-	-
Hcay201001o.g996	Hcay201001o	14309239	14318784	+	-	-	-
Hcay201001o.g997	Hcay201001o	14319512	14326346	-	-	-	-
Hcay201001o.g998	Hcay201001o	14328865	14337972	+	-	atk	0
Hcay201001o.g999	Hcay201001o	14337296	14337871	-	-	-	-
Hcay201001o.g1000	Hcay201001o	14337995	14340015	+	-	Rpn8	0
Hcay201001o.g1001	Hcay201001o	14339962	14349807	+	-	-	-
Hcay201001o.g1002	Hcay201001o	14350934	14351434	+	-	-	-
Hcay201001o.g1003	Hcay201001o	14351335	14352689	+	-	-	-
Hcay201001o.g1004	Hcay201001o	14353184	14355599	-	PHB	-	-
Hcay201001o.g1005	Hcay201001o	14357783	14359597	+	-	-	-
Hcay201001o.g1006	Hcay201001o	14370060	14372602	-	-	-	-
Hcay201001o.g1007	Hcay201001o	14381624	14395135	-	-	-	-
Hcay201001o.g1008	Hcay201001o	14402304	14411969	+	-	-	-
Hcay201001o.g1009	Hcay201001o	14412922	14417073	-	-	-	-
Hcay201001o.g1010	Hcay201001o	14420717	14425353	-	-	-	-
Hcay201001o.g1011	Hcay201001o	14426051	14426834	+	-	-	-
Hcay201001o.g1012	Hcay201001o	14429558	14430730	-	SOX2	SoxN	8.43e-85
Hcay201001o.g1013	Hcay201001o	14430803	14435166	-	-	-	-
Hcay201001o.g1014	Hcay201001o	14439892	14444809	-	-	-	-
Hcay201001o.g1015	Hcay201001o	14445839	14447326	+	-	-	-
Hcay201001o.g1016	Hcay201001o	14467327	14467815	+	-	-	-
Hcay201001o.g1017	Hcay201001o	14474003	14476522	+	-	-	-
Hcay201001o.g1018	Hcay201001o	14476553	14479022	+	-	-	-
Hcay201001o.g1019	Hcay201001o	14482743	14488293	+	-	-	-
Hcay201001o.g1020	Hcay201001o	14502513	14505077	-	-	-	-
Hcay201001o.g1021	Hcay201001o	14505136	14509176	-	-	-	-
Hcay201001o.g1022	Hcay201001o	14522671	14523254	-	-	-	-
Hcay201001o.g1023	Hcay201001o	14531897	14534458	+	-	-	-
Hcay201001o.g1024	Hcay201001o	14547810	14548124	-	-	-	-
Hcay201001o.g1025	Hcay201001o	14554859	14561476	-	-	-	-
Hcay201001o.g1026	Hcay201001o	14563397	14568483	+	-	-	-
Hcay201001o.g1027	Hcay201001o	14581328	14587118	+	-	-	-
Hcay201001o.g1028	Hcay201001o	14589969	14595173	+	-	-	-
ttc14	Hcay201001o	14605345	14616235	+	TTC14	-	-
mpdu1	Hcay201001o	14617192	14619543	-	MPDU1	-	-
Hcay201001o.g1031	Hcay201001o	14619472	14621917	+	-	-	-
Hcay201001o.g1032	Hcay201001o	14623848	14628987	-	-	-	-
ttll8	Hcay201001o	14629398	14631475	-	TTLL8	-	-
Hcay201001o.g1034	Hcay201001o	14632399	14637325	-	TTLL8	-	-
stk24	Hcay201001o	14638284	14702474	+	STK24	-	-
Hcay201001o.g1036	Hcay201001o	14648736	14650122	+	-	-	-
Hcay201001o.g1037	Hcay201001o	14700302	14730815	-	-	-	-
Hcay201001o.g1038	Hcay201001o	14730340	14736501	-	-	-	-
Hcay201001o.g1039	Hcay201001o	14737603	14738028	+	-	-	-
Hcay201001o.g1040	Hcay201001o	14738036	14745929	+	-	-	-
Hcay201001o.g1041	Hcay201001o	14746479	14758056	-	-	-	-
Hcay201001o.g1042	Hcay201001o	14757754	14761830	+	-	-	-
lipase-3-like	Hcay201001o	14761366	14765383	-	-	-	-
zf131-like	Hcay201001o	14766585	14771172	+	-	-	-
ninaC	Hcay201001o	14772180	14814318	-	MYO3A	ninaC	0
Wnt10a	Hcay201001o	14785517		-	WNT10A	Wnt10	2.73e-19
Hcay201001o.g1047	Hcay201001o	14815701	14832579	+	dgk-3	-	-
Wnt6	Hcay201001o	14840551	14875031	+	WNT6	-	-
PF14_0175-like	Hcay201001o	14875105	14878127	-	-	-	-
wg	Hcay201001o	14881546	14908981	-	WNT1	wg	1.91e-50
Hcay201001o.g1051	Hcay201001o	14912594	14917252	-	-	-	-
Wnt4	Hcay201001o	14922163	14924130	-	WNT9B	Wnt4	2.65e-82
Hcay201001o.g1053	Hcay201001o	14924307	14930752	+	-	-	-
SLC4A7	Hcay201001o	14930423	14978516	+	SLC4A7	Ndae1	0
Hcay201001o.g1055	Hcay201001o	14931840	14936376	+	-	-	-
Hcay201001o.g1056	Hcay201001o	14952355	14954059	+	-	-	-
gfm1	Hcay201001o	14965027	14983179	-	GFM1	-	-
lrch3	Hcay201001o	14983486	15039346	+	LRCH3	Lrch	0
Hcay201001o.g1059	Hcay201001o	15005902	15007229	-	-	-	-
Hcay201001o.g1060	Hcay201001o	15041452	15045471	+	-	-	-
Hcay201001o.g1061	Hcay201001o	15055591	15062356	+	-	-	-
Hcay201001o.g1062	Hcay201001o	15068114	15072835	+	-	-	-
al-2	Hcay201001o	15072794	15087892	+	ARX	-	-
Hcay201001o.g1064	Hcay201001o	15079476	15080989	+	-	-	-
al-1	Hcay201001o	15106731	15170419	+	ARX	al	2.54e-65
Hcay201001o.g1066	Hcay201001o	15184168	15187295	-	-	-	-
eIF3h	Hcay201001o	15200355	15203783	-	EIF3H	-	-
alsin-2	Hcay201001o	15203705	15214244	+	ALS2	-	-
herzog	Hcay201001o	15214604	15234382	-	CTDSPL	hzg	7.23e-126
rngtt	Hcay201001o	15235437	15352690	+	RNGTT	-	-
lactb2	Hcay201001o	15243571	15245251	-	LACTB2	-	-
ndufv1	Hcay201001o	15245957	15249588	+	NDUFV1	-	-
Hcay201001o.g1073	Hcay201001o	15253937	15254362	+	-	-	-
trb2	Hcay201001o	15254398	15284068	-	TRIB2	trbl	1e-63
Hcay201001o.g1075	Hcay201001o	15258314	15260345	+	-	-	-
tFIIB	Hcay201001o	15307896	15311056	+	TFIIB	-	-
Hcay201001o.g1077	Hcay201001o	15320670	15324189	-	-	-	-
Hcay201001o.g1078	Hcay201001o	15338501	15429276	+	-	-	-
Hcay201001o.g1079	Hcay201001o	15435300	15440643	-	-	-	-
Hcay201001o.g1080	Hcay201001o	15485441	15492451	+	-	-	-
Hcay201001o.g1081	Hcay201001o	15511062	15516682	-	-	-	-
HEATR1	Hcay201001o	15517370	15521996	-	HEATR1	-	-
Hcay201001o.g1083	Hcay201001o	15522308	15524580	-	-	-	-
ppt2	Hcay201001o	15524888	15529918	+	PPT21	-	-
Hcay201001o.g1085	Hcay201001o	15535290	15538431	+	-	-	-
Hcay201001o.g1086	Hcay201001o	15545494	15553276	+	-	-	-
Hcay201001o.g1087	Hcay201001o	15554795	15556152	+	-	-	-
Hcay201001o.g1088	Hcay201001o	15556363	15558694	+	-	-	-
Hcay201001o.g1089	Hcay201001o	15563182	15567097	-	-	-	-
Hcay201001o.g1090	Hcay201001o	15567249	15571002	-	-	-	-
Hcay201001o.g1091	Hcay201001o	15605675	15608722	-	-	-	-
sens-2	Hcay201001o	15621691	15676159	-	GFI1B	-	-
Hcay201001o.g1094	Hcay201001o	15698512	15699844	+	RPUSD	rpusd2	-
