# Supplementary material for: Genetic, developmental, and neural changes underlying the evolution of butterfly mate preference
Source: PLoS Biol. 2025 Mar 11;23(3):e3002989. doi: 10.1371/journal.pbio.3002989 (PMC12136153; doi:10.1371/journal.pbio.3002989)
Supplement: S3 Table — hcaw, hcay, hcyg: white Heliconius cydno alithea, yellow H. c. alithea, Heliconius cydno galanthus, respectively. Stage: p0: 12–24 h after pupation; p2: 48–60 hap; p4: 96–108 hap; p6: 144–156 hap; and p7: 168–180 hap; ad: 24–48 h after emergence. Outlier: samples considered as outliers (1) or not (0) for the final analyses presented in the publication. See methods. Raw sequencing reads can be downloaded from NCBI BioProject PRJNA1019262. (XLSX) [file pbio.3002989.s015.xlsx]

## Sheet: table S3 - RNAseq Data
table S3. RNA-seq data information. hcaw, hcay, hcyg: white Heliconius cydno alithea, yellow H. c. alithea, H. c. galanthus, respectively. Stage: p0: 12 - 24 hours after pupation; p2: 48 - 60 hap; p4: 96 - 108 hap; p6: 144-156 hap; and p7: 168-180 hap; ad: 24-48 hours after emergence. Outlier: samples considered as outliers (1) or not (0) for the final analyses presented in the publication. See m…
ID	Group	Stage	Sex	Tissue	Replicate	Read Pairs	Outlier
NV-001	hcaw	pc	female	head	1	35043436	0
NV-002	hcaw	pc	female	head	2	29544604	0
NV-003	hcaw	pc	female	head	3	40485555	0
NV-004	hcaw	pc	male	head	1	36835468	0
NV-005	hcaw	pc	male	head	2	43497724	0
NV-006	hcaw	pc	male	head	3	37459181	1
NV-007	hcay	pc	female	head	1	39176900	0
NV-008	hcay	pc	female	head	2	35302301	0
NV-009	hcay	pc	female	head	3	39601535	0
NV-010	hcay	pc	male	head	1	41503676	0
NV-011	hcay	pc	male	head	2	44089757	0
NV-012	hcay	pc	male	head	3	37679520	1
NV-013	hcyg	pc	female	head	1	31172162	1
NV-014	hcyg	pc	female	head	2	36556421	0
NV-015	hcyg	pc	female	head	3	29616813	0
NV-016	hcyg	pc	male	head	1	39246027	0
NV-017	hcyg	pc	male	head	2	34357199	0
NV-018	hcyg	pc	male	head	3	40988959	0
NV-019	hcaw	p0	female	head	1	39099888	0
NV-020	hcaw	p0	female	head	2	39739896	0
NV-021	hcaw	p0	female	head	3	34781183	0
NV-022	hcaw	p0	male	head	1	40562530	0
NV-023	hcaw	p0	male	head	2	34921660	0
NV-024	hcaw	p0	male	head	3	38604529	0
NV-025	hcay	p0	female	head	1	40273226	1
NV-026	hcay	p0	female	head	2	33011397	0
NV-027	hcay	p0	female	head	3	40933852	0
NV-028	hcay	p0	male	head	1	36131778	1
NV-029	hcay	p0	male	head	2	36856188	0
NV-030	hcay	p0	male	head	3	31958479	0
NV-031	hcyg	p0	female	head	1	40026171	0
NV-032	hcyg	p0	female	head	2	38336399	1
NV-033	hcyg	p0	female	head	3	31646153	0
NV-034	hcyg	p0	male	head	1	33794138	0
NV-035	hcyg	p0	male	head	2	48468584	0
NV-036	hcyg	p0	male	head	3	44172449	0
NV-037	hcaw	p2	female	central brain	1	42103979	0
NV-038	hcaw	p2	female	central brain	2	35197906	0
NV-040	hcaw	p2	male	central brain	1	37471411	0
NV-041	hcaw	p2	male	central brain	3	36189726	0
NV-042	hcaw	p2	male	central brain	2	46402883	0
NV-043	hcay	p2	female	central brain	1	25994402	1
NV-044	hcay	p2	female	central brain	2	31543092	0
NV-045	hcay	p2	female	central brain	3	39573913	0
NV-046	hcay	p2	male	central brain	1	33419681	0
NV-047	hcay	p2	male	central brain	2	31475112	0
NV-048	hcay	p2	male	central brain	3	28533588	0
NV-049	hcyg	p2	female	central brain	1	33844755	0
NV-050	hcyg	p2	female	central brain	2	31194824	0
NV-051	hcyg	p2	female	central brain	3	46072703	0
NV-052	hcyg	p2	male	central brain	1	26540492	0
NV-053	hcyg	p2	male	central brain	2	38470148	0
NV-054	hcyg	p2	male	central brain	3	37736465	0
NV-055	hcaw	p2	female	optic lobe	1	30868556	0
NV-056	hcaw	p2	female	optic lobe	2	39568393	1
NV-057	hcaw	p2	female	optic lobe	3	34506844	0
NV-058	hcaw	p2	male	optic lobe	1	36718225	0
NV-059	hcaw	p2	male	optic lobe	2	38585164	0
NV-060	hcaw	p2	male	optic lobe	3	41660576	0
NV-061	hcay	p2	female	optic lobe	1	36066051	0
NV-062	hcay	p2	female	optic lobe	2	33966650	0
NV-063	hcay	p2	female	optic lobe	3	37865189	0
NV-064	hcay	p2	male	optic lobe	1	34289725	0
NV-065	hcay	p2	male	optic lobe	2	31552144	0
NV-066	hcay	p2	male	optic lobe	3	37650425	0
NV-067	hcyg	p2	female	optic lobe	1	35124848	0
NV-068	hcyg	p2	female	optic lobe	2	34679267	0
NV-069	hcyg	p2	female	optic lobe	3	33679486	0
NV-070	hcyg	p2	male	optic lobe	1	39091025	0
NV-071	hcyg	p2	male	optic lobe	2	31259485	0
NV-072	hcyg	p2	male	optic lobe	3	34117399	0
NV-073	hcaw	p2	female	retina	1	28178689	0
NV-074	hcaw	p2	female	retina	2	35531679	0
NV-075	hcaw	p2	female	retina	3	32221756	0
NV-076	hcaw	p2	male	retina	1	37016634	0
NV-077	hcaw	p2	male	retina	2	38443013	0
NV-078	hcaw	p2	male	retina	3	34794562	0
NV-079	hcay	p2	female	retina	1	43336095	0
NV-080	hcay	p2	female	retina	2	44755522	0
NV-081	hcay	p2	female	retina	3	33471424	0
NV-082	hcay	p2	male	retina	1	38928783	0
NV-083	hcay	p2	male	retina	2	41651947	0
NV-084	hcay	p2	male	retina	3	37356706	0
NV-085	hcyg	p2	female	retina	1	32641889	0
NV-086	hcyg	p2	female	retina	2	35778890	0
NV-087	hcyg	p2	female	retina	3	35380023	0
NV-088	hcyg	p2	male	retina	1	43865382	0
NV-089	hcyg	p2	male	retina	2	35237141	0
NV-090	hcyg	p2	male	retina	3	44737409	0
NV-091	hcaw	p4	female	central brain	1	35811761	0
NV-092	hcaw	p4	female	central brain	2	43352019	0
NV-093	hcaw	p4	female	central brain	3	27437261	0
NV-094	hcaw	p4	male	central brain	1	35713896	0
NV-095	hcaw	p4	male	central brain	2	31484095	0
NV-096	hcaw	p4	male	central brain	3	65295001	0
NV-097	hcay	p4	female	central brain	1	58696589	0
NV-098	hcay	p4	female	central brain	2	53081782	0
NV-099	hcay	p4	female	central brain	3	53629509	0
NV-100	hcay	p4	male	central brain	1	66513984	0
NV-101	hcay	p4	male	central brain	2	77312329	0
NV-102	hcay	p4	male	central brain	3	64437708	0
NV-103	hcyg	p4	female	central brain	1	52946789	1
NV-104	hcyg	p4	female	central brain	2	71134885	0
NV-105	hcyg	p4	female	central brain	3	69640783	0
NV-106	hcyg	p4	male	central brain	1	50386349	0
NV-107	hcyg	p4	male	central brain	2	53770143	0
NV-108	hcyg	p4	male	central brain	3	49885006	0
NV-109	hcaw	p4	female	optic lobe	1	67665161	0
NV-110	hcaw	p4	female	optic lobe	2	63743614	0
NV-111	hcaw	p4	female	optic lobe	3	53259543	0
NV-112	hcaw	p4	male	optic lobe	1	51782727	0
NV-113	hcaw	p4	male	optic lobe	2	48905984	0
NV-114	hcaw	p4	male	optic lobe	3	64931761	0
NV-115	hcay	p4	female	optic lobe	1	66058878	0
NV-116	hcay	p4	female	optic lobe	2	48323172	0
NV-117	hcay	p4	female	optic lobe	3	53777491	0
NV-118	hcay	p4	male	optic lobe	1	58076973	0
NV-119	hcay	p4	male	optic lobe	2	60803765	0
NV-120	hcay	p4	male	optic lobe	3	61833348	0
NV-121	hcyg	p4	female	optic lobe	1	46252126	0
NV-122	hcyg	p4	female	optic lobe	2	51032327	0
NV-123	hcyg	p4	female	optic lobe	3	49251704	0
NV-124	hcyg	p4	male	optic lobe	1	46739811	0
NV-125	hcyg	p4	male	optic lobe	2	45753332	0
NV-126	hcyg	p4	male	optic lobe	3	60071898	0
NV-127	hcaw	p4	female	retina	1	53341755	0
NV-128	hcaw	p4	female	retina	2	51458970	0
NV-129	hcaw	p4	female	retina	3	45357026	0
NV-130	hcaw	p4	male	retina	1	52859437	1
NV-131	hcaw	p4	male	retina	2	44726549	0
NV-132	hcaw	p4	male	retina	3	52107279	0
NV-133	hcay	p4	female	retina	1	56751754	0
NV-134	hcay	p4	female	retina	2	53207762	0
NV-135	hcay	p4	female	retina	3	51115083	0
NV-136	hcay	p4	male	retina	1	47092815	0
NV-137	hcay	p4	male	retina	2	67362330	0
NV-138	hcay	p4	male	retina	3	56850487	0
NV-139	hcyg	p4	female	retina	1	45062345	0
NV-140	hcyg	p4	female	retina	2	53895168	1
NV-141	hcyg	p4	female	retina	3	58152529	0
NV-142	hcyg	p4	male	retina	1	55013862	0
NV-143	hcyg	p4	male	retina	2	54837836	0
NV-144	hcyg	p4	male	retina	3	44229573	0
NV-145	hcaw	p6	female	central brain	1	59728839	0
NV-146	hcaw	p6	female	central brain	2	55187941	0
NV-147	hcaw	p6	female	central brain	3	44204266	0
NV-148	hcaw	p6	male	central brain	1	75079627	0
NV-149	hcaw	p6	male	central brain	2	47445617	0
NV-150	hcaw	p6	male	central brain	3	57835735	0
NV-151	hcay	p6	female	central brain	1	46718142	0
NV-152	hcay	p6	female	central brain	2	44995159	0
NV-153	hcay	p6	female	central brain	3	58983621	0
NV-154	hcay	p6	male	central brain	1	73461457	0
NV-155	hcay	p6	male	central brain	2	62519251	0
NV-156	hcay	p6	male	central brain	3	57488282	0
NV-157	hcyg	p6	female	central brain	1	52231676	0
NV-158	hcyg	p6	female	central brain	2	56441848	1
NV-159	hcyg	p6	female	central brain	3	59539552	0
NV-160	hcyg	p6	male	central brain	1	79559669	0
NV-161	hcyg	p6	male	central brain	2	47542902	0
NV-162	hcyg	p6	male	central brain	3	48602000	0
NV-163	hcaw	p6	female	optic lobe	1	51340102	0
NV-164	hcaw	p6	female	optic lobe	2	40081810	0
NV-165	hcaw	p6	female	optic lobe	3	52026822	0
NV-166	hcaw	p6	male	optic lobe	1	53215641	1
NV-167	hcaw	p6	male	optic lobe	2	51303452	0
NV-168	hcaw	p6	male	optic lobe	3	61076617	0
NV-169	hcay	p6	female	optic lobe	1	53825581	0
NV-170	hcay	p6	female	optic lobe	2	61683872	0
NV-171	hcay	p6	female	optic lobe	3	65928371	0
NV-172	hcay	p6	male	optic lobe	1	55087941	0
NV-173	hcay	p6	male	optic lobe	2	63733737	0
NV-174	hcay	p6	male	optic lobe	3	44290595	0
NV-175	hcyg	p6	female	optic lobe	1	49157556	0
NV-176	hcyg	p6	female	optic lobe	2	48851193	1
NV-177	hcyg	p6	female	optic lobe	3	56146233	0
NV-178	hcyg	p6	male	optic lobe	1	52795218	0
NV-179	hcyg	p6	male	optic lobe	2	59567808	0
NV-180	hcyg	p6	male	optic lobe	3	49561590	0
NV-184	hcaw	p6	male	retina	1	42982043	0
NV-185	hcaw	p6	male	retina	2	47316465	0
NV-186	hcaw	p6	male	retina	3	42336025	1
NV-187	hcay	p6	female	retina	1	53578304	1
NV-188	hcay	p6	female	retina	2	55024513	0
NV-189	hcay	p6	female	retina	3	58641061	0
NV-190	hcay	p6	male	retina	1	46825100	0
NV-191	hcay	p6	male	retina	2	55695835	0
NV-192	hcay	p6	male	retina	3	40340665	0
NV-193	hcyg	p6	female	retina	1	37383050	1
NV-194	hcyg	p6	female	retina	2	39198449	0
NV-195	hcyg	p6	female	retina	3	51466531	1
NV-196	hcyg	p6	male	retina	1	37225514	1
NV-197	hcyg	p6	male	retina	2	46935561	0
NV-199	hcaw	p7	female	central brain	1	41778194	1
NV-200	hcaw	p7	female	central brain	2	43076288	0
NV-201	hcaw	p7	female	central brain	3	49007141	0
NV-202	hcaw	p7	male	central brain	1	45422842	0
NV-203	hcaw	p7	male	central brain	2	37763238	1
NV-204	hcaw	p7	male	central brain	3	36836855	1
NV-205	hcay	p7	female	central brain	1	42968456	0
NV-206	hcay	p7	female	central brain	2	42482699	1
NV-207	hcay	p7	female	central brain	3	43551268	0
NV-208	hcay	p7	male	central brain	1	40292896	0
NV-209	hcay	p7	male	central brain	2	42434077	0
NV-210	hcay	p7	male	central brain	3	48935707	0
NV-211	hcyg	p7	female	central brain	1	34900679	0
NV-212	hcyg	p7	female	central brain	2	44805310	1
NV-213	hcyg	p7	female	central brain	3	38939628	0
NV-214	hcyg	p7	male	central brain	1	39448527	1
NV-217	hcaw	p7	female	optic lobe	1	46870891	0
NV-218	hcaw	p7	female	optic lobe	2	46779031	1
NV-219	hcaw	p7	female	optic lobe	3	40468321	0
NV-220	hcaw	p7	male	optic lobe	1	36415826	0
NV-221	hcaw	p7	male	optic lobe	2	38410519	0
NV-222	hcaw	p7	male	optic lobe	3	48412303	0
NV-223	hcay	p7	female	optic lobe	1	35666499	0
NV-224	hcay	p7	female	optic lobe	2	54130461	0
NV-225	hcay	p7	female	optic lobe	3	39064755	0
NV-226	hcay	p7	male	optic lobe	1	49909812	0
NV-227	hcay	p7	male	optic lobe	2	35416338	0
NV-228	hcay	p7	male	optic lobe	3	62085079	0
NV-229	hcyg	p7	female	optic lobe	1	36484427	0
NV-230	hcyg	p7	female	optic lobe	2	43074685	0
NV-231	hcyg	p7	female	optic lobe	3	33486944	0
NV-232	hcyg	p7	male	optic lobe	1	34236698	1
NV-235	hcaw	p7	female	retina	1	42334229	1
NV-237	hcaw	p7	female	retina	2	39023785	0
NV-238	hcaw	p7	male	retina	1	42705013	1
NV-239	hcaw	p7	male	retina	2	39522659	1
NV-240	hcaw	p7	male	retina	3	39600018	0
NV-241	hcay	p7	female	retina	1	38922781	0
NV-242	hcay	p7	female	retina	2	42883197	0
NV-243	hcay	p7	female	retina	3	35910831	0
NV-244	hcay	p7	male	retina	1	34458632	0
NV-245	hcay	p7	male	retina	2	33797609	0
NV-246	hcay	p7	male	retina	3	58810909	0
NV-247	hcyg	p7	female	retina	1	32587079	0
NV-248	hcyg	p7	female	retina	2	34375409	0
NV-249	hcyg	p7	female	retina	3	30148619	0
NV-250	hcyg	p7	male	retina	1	41359558	1
NV-253	hcaw	ad	female	central brain	1	39834319	0
NV-254	hcaw	ad	female	central brain	2	50738071	0
NV-255	hcaw	ad	female	central brain	3	48096926	0
NV-256	hcaw	ad	male	central brain	1	40217808	0
NV-257	hcaw	ad	male	central brain	2	53116215	0
NV-258	hcaw	ad	male	central brain	3	44372941	0
NV-259	hcay	ad	female	central brain	1	33231868	0
NV-260	hcay	ad	female	central brain	2	37938555	0
NV-261	hcay	ad	female	central brain	3	33471630	0
NV-262	hcay	ad	male	central brain	1	32996722	0
NV-263	hcay	ad	male	central brain	2	51441674	1
NV-264	hcay	ad	male	central brain	3	52721045	0
NV-265	hcyg	ad	female	central brain	1	33628950	0
NV-266	hcyg	ad	female	central brain	2	34599846	0
NV-267	hcyg	ad	female	central brain	3	54601677	0
NV-268	hcyg	ad	male	central brain	1	49816758	0
NV-269	hcyg	ad	male	central brain	2	35897976	0
NV-270	hcyg	ad	male	central brain	3	36158717	0
NV-271	hcaw	ad	female	optic lobe	1	36665653	0
NV-272	hcaw	ad	female	optic lobe	2	43604475	0
NV-273	hcaw	ad	female	optic lobe	3	44353056	0
NV-274	hcaw	ad	male	optic lobe	1	48936960	0
NV-275	hcaw	ad	male	optic lobe	2	52050242	0
NV-276	hcaw	ad	male	optic lobe	3	57747062	0
NV-277	hcay	ad	female	optic lobe	1	49919595	0
NV-278	hcay	ad	female	optic lobe	2	48235459	0
NV-279	hcay	ad	female	optic lobe	3	49813273	0
NV-280	hcay	ad	male	optic lobe	1	52636021	0
NV-281	hcay	ad	male	optic lobe	2	41442025	0
NV-282	hcay	ad	male	optic lobe	3	59258256	0
NV-283	hcyg	ad	female	optic lobe	1	48789144	0
NV-284	hcyg	ad	female	optic lobe	2	49961498	0
NV-285	hcyg	ad	female	optic lobe	3	54016415	0
NV-286	hcyg	ad	male	optic lobe	1	51777932	0
NV-287	hcyg	ad	male	optic lobe	2	42183594	0
NV-289	hcaw	ad	female	retina	1	36676182	0
NV-290	hcaw	ad	female	retina	2	27587671	0
NV-291	hcaw	ad	female	retina	3	31390147	0
NV-292	hcaw	ad	male	retina	1	51911502	0
NV-293	hcaw	ad	male	retina	2	37163315	0
NV-294	hcaw	ad	male	retina	3	47439528	0
NV-295	hcay	ad	female	retina	1	47792974	0
NV-296	hcay	ad	female	retina	2	32680047	0
NV-297	hcay	ad	female	retina	3	41458178	0
NV-298	hcay	ad	male	retina	1	25617166	0
NV-299	hcay	ad	male	retina	2	29404809	0
NV-300	hcay	ad	male	retina	3	47758374	0
NV-301	hcyg	ad	female	retina	1	49205984	0
NV-302	hcyg	ad	female	retina	2	42927635	0
NV-303	hcyg	ad	female	retina	3	63730814	0
NV-304	hcyg	ad	male	retina	1	60598415	1
NV-305	hcyg	ad	male	retina	2	42600349	0
NV-306	hcyg	ad	male	retina	3	39084792	0
