# Supplementary material for: Genetic, developmental, and neural changes underlying the evolution of butterfly mate preference
Source: PLoS Biol. 2025 Mar 11;23(3):e3002989. doi: 10.1371/journal.pbio.3002989 (PMC12136153; doi:10.1371/journal.pbio.3002989)
Supplement: S4 Table — Global FDR (gFDR) was calculated using all p-values from all DESeq2 analyses for all tissues using the Benjamini–Hochberg method. The top blastp hits to the Drosophila melanogaster r6.44 proteome are shown. (XLSX) [file pbio.3002989.s016.xlsx]

## Sheet: table S4 - Head DEGs
table S4. Differentially expressed genes between yellow and white Heliconius cydno alithea male purple crawler (pc) and 12-24h pupal (p0) heads. Global FDR (gFDR) was calculated using all p-values from all DESeq2 analyses for all tissues using the Benjamini-Hochberg method. The top blastp hits to the Drosophila melanogaster r6.44 proteome are shown.
Gene	pc gFDR	p0 gFDR	eggNOG Name	eggNOG Description	Dmel Gene	Dmel E-value
Hcay201001o.g1227	-2.02e-05	-0.792	-	-	Non1	1.1
Hcay201001o.g776	-0.00632	0.702	C8orf82	Domain of unknown function (DUF4505)	CG30010	3.03e-60
Hcay202001o.g168	-0.000166	-0.759	-	-	Ank2A	0.07
Hcay202001o.g221	0.00661	-0.934	-	It is involved in the biological process described with	FASN3	0
Hcay202001o.g648	-0.00843	0.899	PPO3	Hemocyanin_ copper containing domain	PPO2	0
Hcay203003o.g132	-2.11e-08	-0.969	chp	Leucine Rich repeat	chp	0
Hcay203003o.g460	-6.65e-05	0.954	-	Carboxylesterase family	CG5397	1.27e-89
Hcay204001o.g30	-0.00709	0.966	FBN1	TB domain	dpy	9.76e-44
Hcay204001o.g372	-0.0096	-0.779	SH3GL1	BAR	EndoA	0
Hcay204001o.g386	-0.00764	-0.962	DHX34	helicase superfamily c-terminal domain	CG32533	0
Hcay204001o.g531	-0.00976	-0.707	SNX27	Ras association (RalGDS/AF-6) domain	Snx27	4.81e-177
Hcay204001o.g539	-5.08e-05	-0.635	Cyp6g1	Cytochrome P450	Cyp6g2	3.4e-88
Hcay205001o.g100	-0.00277	-0.25	-	Destabilase	CG6421	6.57e-29
Hcay205001o.g33	-0.00836	0.0607	NME6	NDK	nmdyn-D6	2.82e-46
Hcay205001o.g74	-0.00947	-0.73	-	DB module	CG17839	0
Hcay206001o.g677	-0.00297	-0.259	-	Domain present in PSD-95_ Dlg_ and ZO-1/2.	CG6688	8.93e-29
Hcay207001o.g156	-0.00796	-0.951	HDC	Pyridoxal-dependent decarboxylase conserved domain	Hdc	0
Hcay207001o.g160	0.00732	0.503	RORB	zinc ion binding. It is involved in the biological process described with steroid hormone mediated signaling pathway	Hr3	7.07e-126
Hcay207001o.g291	-0.00237	-0.925	CLASP1	CLASP N terminal	chb	0
Hcay207001o.g303	-0.00873	1	TLN1	N-terminal or F0 domain of Talin-head FERM	rhea	0
Hcay207001o.g443	-0.00624	-0.629	-	-	CG33144	7.68e-95
Hcay207001o.g819	-0.00645	0.608	GADL1	Beta-eliminating lyase	b	0
Hcay208001o.g119	-0.00461	0.949	PAPLN	BPTI/Kunitz family of serine protease inhibitors.	Ppn	0
Hcay208001o.g271	0.00325	-0.774	NA	NA	CG17760	0.4
Hcay209001o.g285	0.00019	-0.723	PLEKHA5	-	Cht5	0
Hcay209001o.g330	-1.47e-05	-0.986	CLIPD1	Trypsin-like serine protease	CG9372	2.89e-113
Hcay210001o.g1051	-0.00128	0.988	Phm	Copper type II ascorbate-dependent monooxygenase_ N-terminal domain	Phm	1.15e-126
Hcay210001o.g193	-2.36e-05	0.924	-	von Willebrand factor (vWF) type D domain	Apoltp	0
Hcay210001o.g831	0.00198	0.89	SMNDC1	Survival motor neuron protein (SMN)	Spf30	1.08e-62
Hcay211001o.g218	0.00818	0.844	PPP2R3A	EF-hand domain pair	CG4733	0
Hcay211001o.g249	-0.00184	0.708	SETMAR	SET (Su(var)3-9_ Enhancer-of-zeste_ Trithorax) domain	CG4565	1.04e-52
Hcay211001o.g321	0.0017	0.991	-	-	PIG-L	0.32
Hcay211001o.g440	-0.00709	-0.984	NA	NA	NA	NA
Hcay211001o.g573	7.23e-07	0.918	GLIS2	Zinc finger_ C2H2 type	sug	4.76e-73
Hcay211001o.g626	3.38e-05	0.947	Hr4	Ligand binding domain of hormone receptors	Hr4	2.39e-127
Hcay212001o.g156	0.00139	0.738	TFAP2A	Transcription factor AP-2	TfAP-2	9.03e-137
Hcay212001o.g407	-7.27e-06	0.631	-	Papain family cysteine protease	26-29-p	7.06e-97
Hcay212001o.g442	-6.14e-09	0.947	EPB41L2	FERM N-terminal domain	cora	1.24e-156
Hcay213001o.g577	4.54e-05	-0.989	NPSR1	Vasopressin receptor activity. It is involved in the biological process described with G-protein coupled receptor signaling pathway	CCAP-R	9.23e-128
Hcay213001o.g942	-0.0015	-0.784	-	Immunoglobulin like	Dscam1	7.68e-33
Hcay213001o.g986	-0.000714	-0.825	KAT2B	PCAF (P300/CBP-associated factor) N-terminal domain	Gcn5	0
Hcay214004o.g186	2.8e-05	0.972	NA	NA	NA	NA
Hcay214004o.g527	-1.51e-16	0.643	OLFML2B	Olfactomedin-like domains	CG6867	0
Hcay215003o.g667	-0.00126	-0.955	SLC16A12	Major Facilitator Superfamily	chk	1.51e-65
Hcay216002o.g29	-0.00776	-0.976	-	Iron/zinc purple acid phosphatase-like protein C	CG1637	1.51e-163
Hcay216002o.g532	-3.3e-05	0.854	NA	NA	NA	NA
Hcay217001o.g327	-0.000361	-0.916	BTK	ATP binding. It is involved in the biological process described with	Btk29A	0
Hcay218003o.g542	-0.000292	0.869	-	-	CG8229	0.019
Hcay218003o.g618	-0.00641	-0.402	CLSTN2	Calcium ion binding. It is involved in the biological process described with homophilic cell adhesion via plasma membrane adhesion molecules	Cals	0
Hcay218003o.g706	-7.39e-05	-0.674	CRYAB	Hsp20/alpha crystallin family	l(2)efl	3.12e-54
Hcay218003o.g707	-9.07e-05	-0.792	CRYAB	Hsp20/alpha crystallin family	l(2)efl	5.24e-39
Hcay218003o.g710	-0.000536	0.727	CRYAB	Hsp20/alpha crystallin family	l(2)efl	1.78e-52
Hcay219001o.g1051	-0.00361	0.995	NID1	Low-density lipoprotein-receptor YWTD domain	Ndg	7.89e-76
Hcay219001o.g642	0.00601	-0.924	-	Cadherin repeats.	Cad86C	0
Hcay219001o.g743	0.00584	0.921	SCD	Fatty acid desaturase	Desat1	0
Hcay219002o.g4	0.00149	0.988	PPP1R14B	It is involved in the biological process described with regulation of phosphorylation	CG17124	7.96e-42
Hcay220001o.g25	-0.00333	-0.974	SSTR5	Serpentine type 7TM GPCR chemoreceptor Srx	AstC-R2	8.7e-154
Hcay220003o.g141	0.00908	0.989	-	-	CG13081	0.000181
Hcay220003o.g361	-0.000375	0.625	dp	Epidermal growth factor-like domain.	dpy	0
Hcay220003o.g58	-6.45e-06	-0.997	MUC2	chitin binding. It is involved in the biological process described with chitin metabolic process	Hml	3.62e-75
Hcay220003o.g59	-5.1e-08	-1	MUC2	chitin binding. It is involved in the biological process described with chitin metabolic process	Hml	0
Hcay220003o.g60	-2.35e-08	-0.975	MUC2	chitin binding. It is involved in the biological process described with chitin metabolic process	Hml	0
Hcay220003o.g81	0.00707	-0.964	-	Domain with 2 conserved Trp (W) residues	CG42797	0
Hcay220003o.g947	-0.00241	-0.551	-	Sugar (and other) transporter	CG42269	0
Hcay221001o.g194	0.00259	-0.994	PARVA	Calponin homology domain	parvin	6.12e-172
Hcay221001o.g33	-0.00602	-0.819	-	Epidermal growth factor-like domain.	stan	0.004
Hcay221001o.g34	0.00412	1	SLC35F6	Sugar proton symporter activity. It is involved in the biological process described with carbohydrate transport	Tango9	2.67e-61
Hcay221001o.g526	-0.00733	0.982	CAT	Occurs in almost all aerobically respiring organisms and serves to protect cells from the toxic effects of hydrogen peroxide	Cat	0
HcayUM068.g1	0.00582	0.681	NA	NA	NA	NA
HcayUM210.g6	0.00789	-0.953	NA	NA	NA	NA
cut	0.198	0.00168	NA	NA	ct	4.3e-167
Hcay201001o.g1093	0.984	-1.96e-09	NA	NA	NA	NA
Hcay201001o.g154	0.948	0.0018	CBLB	CBL proto-oncogene N-terminus_ SH2-like domain	Cbl	0
Hcay201001o.g22	0.929	0.00382	NA	NA	CG44013	2.4
Hcay201001o.g679	NA	0.00211	-	-	svr	0.76
Hcay204001o.g496	-0.922	0.00925	TRMT1	N2_N2-dimethylguanosine tRNA methyltransferase	Trm1	0
Hcay205001o.g135	0.557	0.00177	CDK5R1	Cyclin-dependent kinase 5 activator protein	Cdk5alpha	1.03e-95
Hcay205001o.g207	-0.162	0.00422	-	-	CG33290	6.85e-13
Hcay207001o.g503	-0.891	2.08e-06	NA	NA	NA	NA
Hcay207001o.g731	-0.453	-0.00333	-	-	CG13042	7.69e-06
Hcay208001o.g270	0.591	1.07e-05	-	Immunoglobulin C-2 Type	Dscam3	0
Hcay208001o.g398	-0.941	0.00412	nphp-2	Ankyrin repeat	CG42534	2.76e-72
Hcay208001o.g536	NA	6.22e-05	-	Triabin	NLaz	1.49e-13
Hcay208001o.g575	-0.893	0.00611	SLC8A3	C-terminal extension of sodium/calcium exchanger domain	Calx	0
Hcay210001o.g635	-0.623	-1.16e-05	-	protein side chain deglutamylation	Nna1	1.61e-96
Hcay213001o.g158	0.511	2.46e-05	FAM13A	Family with sequence similarity 13 member A	CG6424	9.85e-34
Hcay214004o.g113	-0.734	-0.00198	-	EF hand	Dys	5.74e-35
Hcay214004o.g268	-0.979	-4.03e-13	-	Insect pheromone-binding family_ A10/OS-D	Phk-3	1.07e-07
Hcay214004o.g276	0.235	-0.000826	-	Insect pheromone-binding family_ A10/OS-D	Phk-3	1.2e-22
Hcay216002o.g128	0.486	0.00357	-	Leucine rich repeats (6 copies)	Con	1.59e-64
Hcay216002o.g2	0.836	0.00867	stnB	It is involved in the biological process described with	stnB	2.21e-10
Hcay216002o.g547	-0.607	-0.0013	NA	NA	NA	NA
Hcay217001o.g448	-0.996	0.00502	NA	NA	NA	NA
Hcay218003o.g711	0.861	0.00679	-	-	Gfrl	8.66e-69
Hcay218003o.g743	0.788	0.00598	-	It is involved in the biological process described with signal transduction	Ank2	1.31e-41
Hcay218003o.g745	0.666	0.00049	-	It is involved in the biological process described with signal transduction	Ank2	2.65e-153
Hcay219001o.g451	-0.88	0.00873	-	-	CG5043	0.44
Hcay219001o.g485	-0.838	-0.00165	FAR1	Catalyzes the reduction of fatty acyl-CoA to fatty alcohols	CG5065	1.51e-50
Hcay219001o.g701	0.122	-0.00208	SRSF7	zinc finger	x16	1.34e-37
Hcay220003o.g500	0.4	0.00965	MSI1	nucleic acid binding	Rbp6	0
Hcay221001o.g418	0.969	0.00913	KCNA2	BTB/POZ domain	Sh	0
Hcay221001o.g482	0.748	0.00514	FCHSD2	neuromuscular synaptic transmission	nwk	0
Hcay221001o.g614	-0.865	-0.0071	-	-	CG9095	1.2
HcayUM004.g0	0.511	-9.04e-09	NA	NA	Obp57e	5.7
HcayUM100.g0	0.0785	1.26e-06	UBE2K	Ubiquitin associated domain	Ubc4	1.54e-89
pros	0.791	0.0021	NA	NA	pros	1.09e-100
