# Supplementary material for: Genetic, developmental, and neural changes underlying the evolution of butterfly mate preference
Source: PLoS Biol. 2025 Mar 11;23(3):e3002989. doi: 10.1371/journal.pbio.3002989 (PMC12136153; doi:10.1371/journal.pbio.3002989)
Supplement: S5 Table — Global FDR (gFDR) values for DESeq2 were calculated using all p-values from all DESeq2 analyses for all tissues using the Benjamini–Hochberg method. gFDRs are shown for each stage-specific comparison. maSigPro model fit p-values and R-squared values are shown. The top blastp hits to the Drosophila melanogaster r6.44 proteome are shown. (XLSX) [file pbio.3002989.s017.xlsx]

## Sheet: table S5 - Brain DEGs
table S5. Differentially expressed genes between yellow and white Heliconius cydno alithea male brains. Global FDR (gFDR) values for DESeq2 were calculated using all p-values from all DESeq2 analyses for all tissues using the Benjamini-Hochberg method. gFDRs are shown for each stage-specific comparison. maSigPro model fit p-values and R-squared values are shown. The top blastp hits to the Drosoph…
	DESeq2						maSigPro
Gene	p2 gFDR	p4 gFDR	p6 gFDR	p7 gFDR	Adult gFDR		Significant	p-value	R-squared	eggNOG Name	eggNOG Description	Dmel Gene	Dmel E-value
Hcay201001o.g1093	-1.94e-07	-5.22e-10	0.985	0.0217	0.992		0	4.63e-06	0.246165	NA	NA	NA	NA
Hcay201001o.g158	7.21e-05	0.791	0.926	0.989	0.999		0	6.94e-09	0.404519	ZMAT5	U1 zinc finger	CG31922	1.17e-13
Hcay201001o.g254	0.00136	0.935	-0.71	0.994	0.515		0	NA	0	HNRNPLL	RNA recognition motif. (a.k.a. RRM_ RBD_ or RNP domain)	sm	1.24e-127
Hcay201001o.g403	0.00225	0.976	-0.103	-0.529	0.82		0	0	0.87188	-	Insect cuticle protein	CG34461	2.95e-19
Hcay201001o.g679	2.83e-06	0.00352	NA	0.951	-0.994		0	3.84e-22	0.55758	-	-	svr	0.76
Hcay201001o.g999	0.00429	0.537	-0.991	0.922	0.521		0	6.33e-17	0.586665	ITPA	Pyrophosphatase that hydrolyzes non-canonical purine nucleotides such as inosine triphosphate (ITP)_ deoxyinosine triphosphate (dITP) or xanthosine 5'-triphosphate (XTP) to their respective monophosphate derivatives. The enzyme does not distinguish between the deoxy- and ribose forms. Probably excludes non-canonical purines from RNA and DNA precursor pools_ thus preventing their incorporation int…	CG8891	9.65e-95
Hcay202001o.g109	-0.00974	0.983	0.389	0.974	-1		0	NA	NA	MTMR4	Myotubularin-like phosphatase domain	CG3632	4.71e-147
Hcay202001o.g110	-0.000881	0.927	0.973	-0.942	-0.964		0	7.74e-06	0.189224	ZFYVE28	Negative regulator of epidermal growth factor receptor (EGFR) signaling	CG6051	9.89e-18
Hcay202001o.g516	3.6e-05	0.0172	NA	0.9	NA		0	1.06e-22	0.561007	NA	NA	NA	NA
Hcay203002o.g0	0.00215	0.92	-0.385	0.475	0.936		0	1.81e-47	0.786114	-	structural constituent of cuticle	CG42342	1.99e-55
Hcay203003o.g156	1.96e-05	0.896	-0.76	0.602	0.023		0	4.03e-28	0.668303	Eh	Eclosion hormone	Eh	1.57e-21
Hcay203003o.g286	2.8e-05	0.74	NA	-0.512	0.922		0	3.99e-12	0.593052	Mlc1	EF-hand_ calcium binding motif	Mlc1	9.02e-63
Hcay203003o.g540	0.0069	-0.972	-0.969	-0.994	0.434		0	6.18e-12	0.496201	RGN	SMP-30/Gluconolaconase/LRE-like region	regucalcin	4.2e-76
Hcay203003o.g612	-4.99e-35	-0.485	-0.454	0.956	-0.859		0	1.17e-07	0.271964	-	Sugar (and other) transporter	CG31272	6.88e-99
Hcay204001o.g346	-0.00299	0.959	0.14	0.942	-0.984		0	4.13e-35	0.664111	CSK	Src homology 2 domains	Csk	1.17e-153
Hcay204001o.g57	0.00238	0.666	0.471	0.443	NA		0	3.14e-08	0.356179	NA	NA	crb	1.5
Hcay205001o.g135	0.00224	-0.87	0.7	0.304	0.853		0	2.5e-29	0.685541	CDK5R1	Cyclin-dependent kinase 5 activator protein	Cdk5alpha	1.03e-95
Hcay205001o.g393	0.00867	0.771	-0.35	-0.85	0.889		0	1.28e-44	0.761069	LSM7	snRNP Sm proteins	LSm7	8.68e-56
Hcay205001o.g610	-0.000314	0.717	0.976	-0.647	1		0	1.49e-07	0.291767	NA	NA	NA	NA
Hcay206001o.g177	-0.000295	0.94	-1.09e-08	0.329	-0.458		0	NA	3.05e-15	NA	NA	NA	NA
Hcay206001o.g20	-0.00146	-0.39	-0.00424	-0.955	NA		0	2.59e-11	0.365868	NA	NA	NA	NA
Hcay206001o.g483	-0.00839	0.879	0.241	-0.897	0.903		0	5.37e-47	0.70843	NA	NA	NA	NA
Hcay206001o.g852	0.000665	-0.971	-0.856	0.944	0.986		0	NA	NA	XPNPEP1	Creatinase/Prolidase N-terminal domain	COX8	4.94e-09
Hcay207001o.g111	0.000674	0.961	-0.606	-0.0973	NA		0	0	0.808647	-	Cuticle protein CPCFC	CG8736	4.04e-07
Hcay207001o.g684	0.00786	-0.992	-0.992	0.891	0.835		0	0.0002442	0.172577	PFDN4	Binds specifically to cytosolic chaperonin (c-CPN) and transfers target proteins to it. Binds to nascent polypeptide chain and promotes folding in an environment in which there are many competing pathways for nonnative proteins	Pfdn4	1.28e-33
Hcay207001o.g965	0.00528	0.935	-0.0814	0.984	-0.995		1	2.27e-46	0.803679	SNRPF	Associated with the spliceosome snRNP U1_ U2_ U4 U6 and U5	SmF	5.06e-47
Hcay208001o.g619	0.00257	0.941	-0.922	-0.844	-0.967		0	1.64e-86	0.851406	NKX2-1	DNA binding. It is involved in the biological process described with regulation of transcription_ DNA-templated	scro	1.34e-109
Hcay209001o.g220	0.00594	0.983	0.992	-0.997	0.97		0	1.47e-06	0.353611	DTD1	Hydrolase activity_ acting on ester bonds. It is involved in the biological process described with D-amino acid catabolic process	Dtd	1.37e-52
Hcay209001o.g379	-6.26e-06	-0.987	-0.878	-0.983	-0.857		0	4.8e-12	0.460102	EIF2AK3	Protein tyrosine kinase	PEK	5.75e-91
Hcay209001o.g443	-0.00497	0.574	0.552	-0.331	-0.616		0	5.93e-134	0.905053	UGP2	UTP--glucose-1-phosphate uridylyltransferase	UGP	0
Hcay209001o.g488	-3.76e-10	-0.834	-0.699	0.883	0.962		0	2.02e-09	0.300358	NA	NA	NA	NA
Hcay210001o.g1099	0.00448	0.823	-0.963	-0.063	0.983		0	3.95e-19	0.708028	-	-	prc	0.41
Hcay210001o.g1130	0.00728	-0.872	0.58	0.383	0.887		0	6.15e-39	0.768843	GSAP	gamma-Secretase-activating protein C-term	pigeon	0
Hcay210001o.g424	0.000557	0.928	0.742	0.929	-0.944		0	0.00816491	0.147071	-	NADH-ubiquinone oxidoreductase MWFE subunit	ND-MWFE	3.64e-24
Hcay210001o.g450	-0.00153	-0.999	0.8	0.836	-0.986		0	0.00018026	0.233578	KIF2A	Microtubule binding	Klp10A	1.34e-39
Hcay210001o.g509	-2.04e-05	-0.204	-0.0354	-0.906	0.953		0	6.83e-08	0.339328	U2SURP	cwf21	CG9346	0
Hcay210001o.g53	0.00321	0.0274	0.468	0.976	0.953		0	9.52e-10	0.493645	EPHX1	Catalyzes juvenile hormone hydrolysis	Jheh2	1.02e-122
Hcay210001o.g853	-0.00709	-0.844	0.00322	0.923	-0.911		0	2.86e-15	0.512634	2023-09-07	Belongs to the TRAFAC class TrmE-Era-EngA-EngB-Septin- like GTPase superfamily. Septin GTPase family	pnut	0
Hcay211001o.g309	4.39e-06	-0.681	0.965	0.56	0.277		0	3.36e-38	0.752233	WNT11	Ligand for members of the frizzled family of seven transmembrane receptors	Wnt5	1.29e-27
Hcay211001o.g316	-0.00344	-0.996	0.763	0.875	0.745		0	NA	0	MED14	Component of the Mediator complex_ a coactivator involved in the regulated transcription of nearly all RNA polymerase II-dependent genes. Mediator functions as a bridge to convey information from gene-specific regulatory proteins to the basal RNA polymerase II transcription machinery. Mediator is recruited to promoters by direct interactions with regulatory proteins and serves as a scaffold for t…	MED14	3.96e-60
Hcay211001o.g385	4.41e-07	0.0256	0.865	-0.979	-0.99		0	5.94e-28	0.661499	-	Indigoidine synthase A like protein	CG2794	4.75e-154
Hcay211001o.g524	0.00412	0.148	NA	-0.955	-0.806		0	0.00018547	0.336831	-	1-acylglycerol-3-phosphate O-acyltransferase activity	Agpat1	1.49e-60
Hcay211001o.g550	0.000118	0.856	NA	-0.93	-0.0467		0	2.58e-14	0.514746	-	Leucine Rich repeat	CG14325	1.53e-32
Hcay211001o.g789	-0.00213	NA	-0.467	-0.392	0.225		0	0.00188418	0.180279	-	Myb/SANT-like DNA-binding domain	CG32813	0.06
Hcay212001o.g1034	0.000613	0.37	0.931	0.927	0.436		0	NA	3.56e-14	MIOS	Zinc-ribbon like family	mio	1.04e-76
Hcay212001o.g1046	5.92e-05	NA	0.942	-0.944	0.942		0	0.00924258	0.0433861	NA	NA	CG6733	4.1
Hcay212001o.g607	-0.00256	0.748	0.138	-0.957	0.994		0	4.21e-19	0.474849	YPEL2	Belongs to the yippee family	Ypel	6.31e-74
Hcay212001o.g639	5.45e-16	0.864	NA	-0.963	NA		0	9.68e-17	0.532942	-	Cyclic nucleotide-monophosphate binding domain	sei	2.48e-08
Hcay212001o.g679	0.00381	NA	0.995	0.434	NA		0	NA	NA	NA	NA	NA	NA
Hcay212001o.g823	0.0042	-0.907	-0.983	0.909	0.994		0	1.27e-14	0.539284	DENR	Translation initiation factor activity. It is involved in the biological process described with translational initiation	DENR	3.02e-87
Hcay212001o.g882	0.00839	0.995	0.969	0.653	0.986		0	NA	NA	-	Inositol polyphosphate kinase	CG10082	4.38e-122
Hcay212001o.g889	0.000627	-0.731	-0.319	0.695	-0.883		0	1.81e-46	0.780638	HmgD	high mobility group	HmgZ	6.17e-33
Hcay212001o.g963	0.00136	0.695	0.981	-0.715	0.951		0	2.05e-13	0.502424	MIF4GD	Middle domain of eukaryotic initiation factor 4G (eIF4G)	CG13124	2.95e-84
Hcay213001o.g1162	0.00138	0.985	-0.958	0.9	0.889		0	NA	NA	TSC1	Hamartin protein	Tsc1	1.08e-40
Hcay213001o.g160	-0.00854	-0.977	-0.294	0.871	-0.879		0	8.92e-30	0.684489	PAPSS2	PUA-like domain	Papss	0
Hcay213001o.g697	6.54e-11	0.969	0.992	-0.358	-0.873		0	3.13e-06	0.291473	CES5A	alpha/beta hydrolase fold	gas	2.78e-95
Hcay213001o.g751	7.44e-09	0.999	-0.838	-0.963	0.791		0	NA	4.17e-14	CRBN	metal ion binding	ohgt	2.24e-36
Hcay214004o.g502	3.99e-07	0.113	0.841	0.995	0.928		0	3.14e-09	0.439479	LRRC49	Leucine Rich repeats (2 copies)	CG13708	1.13e-57
Hcay214004o.g60	-4.97e-05	-1	-0.959	-0.351	-0.725		0	3.17e-14	0.435156	CNBP	Zinc knuckle	CNBP	3.64e-50
Hcay215001o.g2	5.44e-05	-0.836	-0.581	0.818	0.993		0	0.0029305	0.208829	SIRT7	Sir2 family	Sirt7	3.88e-110
Hcay215003o.g141	3.8e-05	0.826	-0.801	-0.932	0.676		0	1.08e-14	0.524815	INO80C	YL1 nuclear protein C-terminal domain	CG12659	2.28e-22
Hcay215003o.g151	-0.00339	0.983	0.508	0.989	-0.869		0	NA	NA	LLGL1	Lethal(2) giant	l(2)gl	1.27e-101
Hcay215003o.g152	-0.00585	0.807	0.896	-0.999	0.949		0	6.81e-08	0.332834	LLGL1	Lethal(2) giant	l(2)gl	2.67e-67
Hcay215003o.g153	-2.36e-05	0.984	0.976	-0.995	0.979		0	7.43e-05	0.18653	LLGL1	Lethal(2) giant	l(2)gl	1.06e-68
Hcay215003o.g337	-0.00108	0.998	0.631	0.964	0.82		0	9.04e-35	0.691041	-	-	Xrp1	1.1
Hcay215003o.g447	-0.00127	NA	-0.804	-0.000132	0.366		0	9.1e-05	0.197733	-	Sulfate permease family	Esp	2.93e-129
Hcay215003o.g692	0.000149	-0.936	-0.769	-0.313	-0.975		0	9.02e-18	0.477121	-	heterophilic cell-cell adhesion via plasma membrane cell adhesion molecules	beat-Va	8.52e-29
Hcay216002o.g1	0.00465	-0.887	0.000154	0.455	-0.872		0	5.99e-127	0.889187	stnB	It is involved in the biological process described with	stnA	1.85e-74
Hcay216002o.g25	-0.0012	-0.714	0.00705	0.826	-0.883		1	1.68e-173	0.917137	ATP6V1A	ATPsynthase alpha/beta subunit N-term extension	Vha68-2	0
Hcay217001o.g364	-0.00327	-0.626	-0.451	0.855	0.992		0	1.05e-11	0.464652	PCM1	interkinetic nuclear migration	cmb	1.21e-06
Hcay217001o.g366	0.00566	-0.969	-0.973	0.66	0.743		0	2.75e-16	0.54609	-	post-embryonic limb morphogenesis	ADD1	1.97e-52
Hcay217001o.g454	0.00434	0.779	-0.998	-0.839	0.961		0	NA	NA	UQCRQ	UcrQ family	UQCR-Q	5.81e-36
Hcay217001o.g813	0.00531	0.769	0.832	0.396	-0.913		0	7.13e-12	0.476927	ACTR1A	Actin	Arp1	0
Hcay217001o.g885	-0.00602	-0.144	-0.92	0.66	-0.894		0	9.16e-15	0.589757	-	C2H2-type zinc-finger domain	CG14711	9.4e-29
Hcay218002o.g22	-0.0048	0.432	0.95	-0.955	0.904		0	2.7e-29	0.679183	-	-	Vha68-3	7
Hcay218003o.g38	0.00253	0.998	-0.797	0.998	0.893		0	0.013283	0.147614	-	NADH-ubiquinone oxidoreductase B15 subunit (NDUFB4)	ND-B15	8.77e-25
Hcay218003o.g672	-0.00385	-0.994	0.95	-0.92	0.318		0	1.67e-68	0.804992	-	-	PMCA	6.04e-38
Hcay219001o.g4	0.00253	0.997	0.764	0.666	-0.986		0	2.79e-57	0.814151	ABLIM3	binding. It is involved in the biological process described with cytoskeleton organization	Unc-115a	0
Hcay219001o.g580	3.34e-10	0.854	-0.963	0.998	0.959		0	9.34e-74	0.837333	-	ATP binding	CG5853	8.41e-142
Hcay219001o.g732	-3.76e-05	0.964	-0.926	-0.987	0.727		0	1.55e-08	0.337035	-	-	Gug	3.5
Hcay220003o.g219	-0.00257	-0.886	-0.988	0.77	-0.948		0	9.55e-09	0.416032	SRBD1	Likely ribonuclease with RNase H fold.	CG31156	1.35e-71
Hcay220003o.g365	0.00187	0.57	0.343	-0.297	0.953		0	7.13e-12	0.469457	NA	NA	CG13252	2.9
Hcay220003o.g377	-0.00776	-0.762	0.114	0.828	-0.745		0	1.27e-28	0.622818	DNAJB6	DnaJ molecular chaperone homology domain	mrj	2.32e-77
Hcay220003o.g46	0.000558	0.49	-0.819	-0.977	0.778		0	5.53e-08	0.361158	MED13L	Component of the Mediator complex_ a coactivator involved in regulated transcription of nearly all RNA polymerase II-dependent genes. Mediator functions as a bridge to convey information from gene-specific regulatory proteins to the basal RNA polymerase II transcription machinery. Mediator is recruited to promoters by direct interactions with regulatory proteins and serves as a scaffold for the a…	skd	1.49e-174
Hcay220003o.g518	0.00657	0.876	0.964	0.908	0.763		0	3.96e-05	0.212002	Pc	CBX family C-terminal motif	Pc	6.21e-17
Hcay221001o.g228	-1.96e-06	-0.00128	0.945	0.767	-0.878		0	4.3e-36	0.692687	USP38	Ubiquitin carboxyl-terminal hydrolase	DUBAI	1.32e-94
Hcay221001o.g518	0.00363	0.358	0.32	0.615	-0.902		0	9.21e-48	0.791203	Nep2	Peptidase family M13	Nep2	0
Hcay221001o.g582	0.00249	0.00405	0.0704	0.824	-0.977		0	1.51e-19	0.634063	NA	NA	NA	NA
Hcay221001o.g649	-0.0025	-0.887	0.733	0.833	-0.641		0	1.7e-82	0.841734	-	Zinc-finger of C2H2 type	crol	1.07e-33
Hcay221001o.g668	3.14e-08	0.127	0.647	0.575	-0.0641		0	3.22e-22	0.622205	-	-	Glt	3.8
HcayUM003.g2	-6.3e-08	-0.812	-0.636	0.657	-0.976		0	1.66e-07	0.301937	NA	NA	NA	NA
HcayUM020.g15	-1.3e-12	-0.964	-8.31e-09	0.845	-0.467		0	1.61e-06	0.343252	NA	NA	NA	NA
HcayUM097.g1	-0.000119	0.896	-0.347	0.947	-0.857		0	6.54e-07	0.298793	NA	NA	NA	NA
HcayUM100.g0	3.64e-05	5.1e-08	0.0557	-0.943	NA		0	6.09e-06	0.420171	UBE2K	Ubiquitin associated domain	Ubc4	1.54e-89
HcayUM158.g3	-0.00858	-0.927	0.456	-0.999	-0.998		0	6.77e-12	0.500267	NA	NA	NA	NA
HcayUM172.g1	0.00256	0.906	-0.898	-0.571	-0.351		0	8.85e-67	0.776603	NA	NA	CG11170	0.46
HcayUM197.g0	-0.000879	0.981	0.969	-0.942	-0.627		0	1.85e-07	0.226689	NA	NA	NA	NA
HcayUM259.g3	-7.61e-05	0.884	0.166	0.946	-0.689		0	1.69e-06	0.266498	CPT1A	Choline/Carnitine o-acyltransferase	whd	0
Hcay201001o.g1180	-0.989	0.00617	0.859	-0.14	0.832		0	2.12e-119	0.902102	Mal-A4	Alpha-amylase domain	Mal-A1	0
Hcay201001o.g1186	-0.889	-0.00928	-0.877	0.997	0.835		0	4.12e-27	0.635338	-	membrane raft polarization	CG12730	6.17e-06
Hcay201001o.g1226	0.226	0.00169	0.375	0.959	0.9		0	8.74e-05	0.335394	NA	NA	blot	8.6
Hcay201001o.g133	-0.949	0.00427	0.976	-0.244	-0.999		0	0.00274415	0.337099	-	Transmembrane amino acid transporter protein	CG43693	1.88e-64
Hcay201001o.g208	0.709	-0.00965	-0.547	1	-0.928		0	9.34e-28	0.648784	ABHD12B	Alpha/beta hydrolase family	CG15111	1.77e-61
Hcay201001o.g45	-0.96	0.00158	0.152	0.977	0.663		0	1.04e-06	0.284519	-	Protein of unknown function (DUF1349)	wake	0.41
Hcay202001o.g265	1	0.00124	-0.792	-0.883	-0.872		0	2.68e-37	0.769707	PPO1	Common central domain of tyrosinase	PPO2	7.1e-26
Hcay202001o.g433	0.393	1.84e-05	0.992	-0.873	-0.926		0	1e-14	0.570255	-	AMP-binding enzyme C-terminal domain	CG17999	5.84e-54
Hcay202001o.g434	0.91	0.00153	0.329	-0.879	0.927		0	0.00767898	0.203582	-	AMP-binding enzyme	CG17999	3.51e-24
Hcay202001o.g446	-0.895	-0.00761	-0.958	0.382	-0.973		0	5.63e-170	0.919117	-	Ion channel	CG42594	1.37e-92
Hcay203003o.g542	0.999	-0.00803	-0.939	0.976	-0.964		0	NA	NA	OVCA2	Serine hydrolase (FSH1)	CG5412	9.97e-73
Hcay205001o.g153	0.689	0.00908	0.985	-0.405	-0.974		0	5.18e-62	0.832348	-	receptor-mediated endocytosis involved in cholesterol transport	CG14968	1.47e-06
Hcay206001o.g106	0.881	0.000314	-0.694	-0.594	-0.74		0	1.24e-09	0.445783	DGAT2	Diacylglycerol acyltransferase	Dgat2	1.16e-87
Hcay206001o.g248	-0.914	0.00668	-0.944	-0.785	0.992		0	1.45e-82	0.845737	-	-	gukh	4.61e-118
Hcay206001o.g304	0.904	0.000508	-0.411	-0.962	0.889		0	1.52e-49	0.769839	-	Ras family	CG8519	8.77e-31
Hcay206001o.g324	-0.672	-0.00769	0.49	0.627	-0.949		0	1.41e-90	0.835959	-	DUF1899	coro	3.29e-162
Hcay207001o.g42	0.644	5.31e-05	0.945	-0.763	0.975		0	6.43e-47	0.776454	-	Ras of Complex_ Roc_ domain of DAPkinase	RabX1	3.82e-73
Hcay207001o.g50	-0.724	0.00771	0.0831	0.932	-0.769		0	4.28e-10	0.423686	NA	NA	spen	1.58e-08
Hcay207001o.g578	-0.935	0.000422	0.931	-0.000351	-0.982		0	9.38e-39	0.814459	GSTO1	Glutathione S-transferase_ C-terminal domain	GstO3	9.96e-63
Hcay207001o.g580	-0.975	0.00764	0.697	-0.759	NA		0	2.64e-36	0.747928	GSTO1	Glutathione S-transferase_ C-terminal domain	GstO3	9.6e-43
Hcay207001o.g581	0.863	0.00253	-0.928	-1.6e-05	0.856		0	5.77e-39	0.809761	GSTO1	Glutathione S-transferase_ C-terminal domain	GstO3	4.68e-47
Hcay207001o.g802	0.998	0.00356	-0.997	-0.685	0.894		0	1.87e-31	0.707327	cle-1	Structural molecule activity. It is involved in the biological process described with cell adhesion	Mp	2.24e-70
Hcay207001o.g878	0.962	0.00656	0.984	0.935	0.879		0	6.02e-115	0.877437	-	56kDa selenium binding protein (SBP56)	CG7966	4.68e-147
Hcay207001o.g978	-0.39	-0.00693	-0.726	0.922	-0.496		0	1.75e-48	0.783983	ADCY7	Adenylate and Guanylate cyclase catalytic domain	Ac76E	0
Hcay208001o.g251	0.131	0.00224	0.563	0.532	-0.84		0	4.48e-19	0.622502	ARID4B	RNA binding activity-knot of a chromodomain	htk	4.04e-62
Hcay208001o.g543	-0.594	0.00573	NA	-0.591	-0.967		0	1.68e-11	0.497479	-	Lipocalin / cytosolic fatty-acid binding protein family	NLaz	2.61e-06
Hcay208001o.g580	0.731	-0.00019	0.952	-0.976	0.509		0	2.86e-22	0.616822	CDKL1	Protein tyrosine kinase	CG7236	3.33e-173
Hcay208001o.g606	0.885	1.88e-08	-0.969	-0.878	-6.94e-05		0	NA	NA	RSPH4A	Radial spokehead-like protein	Rsph4a	6.54e-60
Hcay208001o.g609	-0.786	-0.000365	-0.55	-0.938	-0.936		0	2.32e-18	0.554479	BLVRB	NmrA-like family	CG9471	8.46e-59
Hcay209001o.g310	0.0173	0.00703	0.986	-0.91	0.961		0	2.52e-07	0.425439	-	Rad51	spn-D	2.03e-31
Hcay209001o.g328	0.96	0.00602	0.991	0.921	0.921		0	1.8e-06	0.238397	SEMA5A	semaphorin domain	Sema5c	0
Hcay209001o.g387	0.0776	3.33e-07	NA	-0.598	0.977		0	2.82e-14	0.50953	NA	NA	CG4250	0.047
Hcay209001o.g60	0.788	-0.000778	-0.86	-0.751	NA		0	NA	0	ACSS3	AMP-binding enzyme	CG6432	0
Hcay210001o.g1007	-0.87	-5.66e-07	-6.49e-07	-0.749	-0.834		0	3.02e-28	0.626575	-	-	CG10527	1.58e-11
Hcay210001o.g1008	-0.683	-7.49e-05	-0.000692	-0.918	-0.975		0	3.35e-25	0.621362	-	-	HUWE1	2
Hcay210001o.g1009	-0.836	-0.000769	-0.0033	-0.479	-0.951		0	8.2e-19	0.600375	-	-	Ns2	6.1
Hcay210001o.g1132	0.144	0.0087	0.152	0.453	-0.887		0	2.21e-41	0.717516	SMC6	It is involved in the biological process described with double-strand break repair via homologous recombination	jnj	8.83e-30
Hcay210001o.g1194	0.94	0.000945	-0.972	0.979	-0.955		0	1.96e-49	0.78669	-	Serine/Threonine protein kinases_ catalytic domain	hpo	0
Hcay210001o.g202	-0.158	-9.6e-24	-0.0443	0.906	0.936		0	6.3e-09	0.49046	EPHX1	Catalyzes juvenile hormone hydrolysis	Jheh1	4.18e-122
Hcay210001o.g48	-0.765	0.000742	-0.701	-0.405	0.94		0	4.94e-26	0.735985	-	SERine Proteinase INhibitors	Spn42Da	2.92e-41
Hcay210001o.g566	-0.658	-0.00309	-0.801	-0.652	0.887		0	NA	NA	OAT	Aminotransferase class-III	Oat	0
Hcay210001o.g780	-0.946	4.62e-05	-0.989	-0.569	-0.859		0	2.21e-237	0.948198	IL16	Domain present in PSD-95_ Dlg_ and ZO-1/2.	bbg	4.35e-22
Hcay211001o.g202	-0.835	-0.00572	0.989	0.721	-0.708		0	9.38e-29	0.685856	-	Histidine phosphatase superfamily (branch 2)	CG6656	2.15e-75
Hcay211001o.g320	0.311	0.00999	0.99	0.814	0.759		0	0.00083458	0.181359	-	-	Dcr-1	4.8
Hcay211001o.g321	0.151	0.00947	-0.999	0.882	0.693		0	NA	1.52e-16	-	-	PIG-L	0.32
Hcay211001o.g45	0.0158	7.61e-05	0.559	0.823	-0.963		0	0.0005514	0.226322	-	Helitron helicase-like domain at N-terminus	CG4968	2
Hcay211001o.g559	-0.977	0.00591	0.905	0.885	NA		0	0.00046034	0.238016	Cpap3-e	Chitin-binding domain type 2	obst-E	1.43e-36
Hcay211001o.g618	-0.0499	0.00447	-0.025	-0.907	-0.277		0	1.61e-13	0.481977	ASS1	Arginosuccinate synthase	Ass	0
Hcay211001o.g675	0.868	0.00313	0.0539	0.883	0.986		0	1.42e-59	0.789506	NA	NA	Sap-r	4.1
Hcay212001o.g250	0.683	7.76e-06	0.469	-0.918	0.00428		0	2.34e-31	0.709119	-	Collagen triple helix repeat (20 copies)	Col4a1	4.11e-38
Hcay212001o.g257	0.843	-0.00272	-0.192	0.999	-0.864		0	4.65e-12	0.465752	Iav	ankyrin repeats	iav	0
Hcay212001o.g287	0.904	0.00143	0.708	-0.946	0.949		0	1.62e-05	0.27869	HADHB	Thiolase_ C-terminal domain	Mtpbeta	0
Hcay213001o.g51	0.894	0.00141	-0.7	-0.993	-0.994		0	8.21e-53	0.799389	UNC5C	It is involved in the biological process described with signal transduction	unc-5	8.04e-79
Hcay213001o.g701	0.0126	1.52e-05	-1	0.916	-0.165		0	1.8e-39	0.771211	-	calcium ion binding. It is involved in the biological process described with homophilic cell adhesion via plasma membrane adhesion molecules	Cad74A	0
Hcay213001o.g708	-0.939	0.0053	0.752	0.903	-0.902		0	2.39e-10	0.452174	NA	NA	NA	NA
Hcay213001o.g709	0.939	0.00315	0.915	0.944	0.941		0	2.39e-09	0.435818	NA	NA	NA	NA
Hcay214004o.g238	0.283	0.0047	0.97	0.989	-0.995		0	8.4e-13	0.52173	dmsr-8	Serpentine type 7TM GPCR chemoreceptor Srw	CG13229	7.63e-111
Hcay214004o.g381	-0.983	-6.1e-08	-8.34e-07	-0.0977	0.605		0	1.26e-28	0.634057	NA	NA	NA	NA
Hcay214004o.g395	0.828	0.00105	0.29	0.998	-0.559		0	1.29e-11	0.526177	NA	NA	NA	NA
Hcay215003o.g335	-1	-5.15e-07	-0.00259	0.839	-0.719		0	2.2e-31	0.747974	NBN	Second BRCT domain on Nijmegen syndrome breakage protein	nbs	8.55e-55
Hcay215003o.g336	0.973	-2.27e-09	-0.00017	-0.943	-0.989		0	2.87e-217	0.940015	RSL1D1	Ribosomal protein L1p/L10e family	CG13096	1.59e-37
Hcay215003o.g45	-0.405	0.00366	-0.423	-0.901	-0.948		0	1.87e-38	0.724012	-	C-type lectin (CTL) or carbohydrate-recognition domain (CRD)	CG15358	5.67e-07
Hcay216002o.g147	0.0249	0.00196	0.308	0.962	-0.802		0	1.48e-41	0.765786	-	Tubulin-specific chaperone	mlt	6.58e-159
Hcay216002o.g185	0.793	0.00927	0.462	-0.935	0.955		0	1.52e-30	0.657938	-	-	SMC3	0.12
Hcay217001o.g1069	0.985	0.00143	-0.744	-0.00412	0.776		0	1.79e-84	0.855495	-	Trypsin-like serine protease	CG5390	7.78e-68
Hcay217001o.g25	-0.708	0.000184	-0.956	0.831	0.949		0	2.66e-08	0.303815	SPON1	Spondin_N	fat-spondin	0
Hcay217001o.g348	0.594	8.91e-11	1.47e-08	0.99	0.806		0	3.11e-05	0.24644	NA	NA	CG30183	0.56
Hcay217001o.g66	0.804	0.00717	0.878	-0.695	0.996		0	2.78e-06	0.378065	HORMAD1	HORMA domain	MBD-R2	1
Hcay217001o.g771	-0.935	0.0054	0.527	0.959	-0.949		0	1.36e-39	0.731214	SPTBN5	Spectrin repeat	kst	0
Hcay218003o.g326	0.944	0.00602	-0.155	-0.153	-0.918		0	4.82e-19	0.650648	EPHX1	Epoxide hydrolase N terminus	Jheh2	4.66e-112
Hcay218003o.g54	0.912	0.000169	0.921	-0.97	0.723		0	1.36e-34	0.697718	-	Alpha/beta hydrolase family	CG5068	0.000617
Hcay218003o.g572	0.936	0.0009	0.769	-0.846	-0.946		0	4.12e-21	0.592166	-	Sugar (and other) transporter	SLC22A	3.2e-117
Hcay218003o.g807	-0.915	0.000627	-0.939	-0.773	0.409		0	0.00027245	0.128732	-	Enoyl-(Acyl carrier protein) reductase	CG11200	3.38e-14
Hcay218003o.g811	0.971	-0.000359	-0.919	0.968	0.917		0	3.88e-08	0.323323	-	Enoyl-(Acyl carrier protein) reductase	CG11200	2.05e-10
Hcay218003o.g83	0.908	-0.00392	-0.142	0.93	0.989		0	1.29e-79	0.857986	-	Thrombospondin N-terminal -like domains.	CG12594	1.12e-19
Hcay218003o.g841	0.935	3.14e-05	-0.979	-0.963	0.935		0	1.83e-50	0.739354	-	-	Ir60a	2.9
Hcay219001o.g108	0.778	-0.00259	-0.912	-0.93	0.378		0	2.19e-40	0.687415	SGCE	Sarcoglycan alpha/epsilon	Scgalpha	1.05e-79
Hcay219001o.g143	-0.991	5.67e-05	0.564	0.0101	-0.921		0	1.82e-21	0.630695	Osi9	Protein of unknown function (DUF1676)	Osi9	1.44e-25
Hcay219001o.g311	-0.622	0.00163	0.327	-0.312	0.94		0	1.99e-41	0.789564	LOXL4	Lysyl oxidase	Loxl2	1.42e-172
Hcay219001o.g312	-0.807	-0.00172	-0.972	-0.72	-0.607		0	3.29e-23	0.644799	NA	NA	NA	NA
Hcay219001o.g874	0.967	0.00333	-0.771	-0.221	0.855		0	7.97e-24	0.690996	-	Oxidoreductase activity_ acting on paired donors_ with oxidation of a pair of donors resulting in the reduction of molecular oxygen to two molecules of water. It is involved in the biological process described with oxidation-reduction process	CG15531	4.16e-95
Hcay219001o.g932	0.899	0.00853	-0.913	-0.931	0.579		0	4.33e-13	0.430225	CYP4V2	cytochrome p450	Cyp4c3	1.4e-118
Hcay219001o.g963	-1	0.00117	0.608	-0.251	0.571		0	0.00106682	0.197666	ACY1	Peptidase family M20/M25/M40	CG17328	7.95e-63
Hcay220003o.g619	0.751	0.00475	0.781	0.997	-0.95		0	NA	0	NA	NA	NA	NA
Hcay220003o.g83	-0.867	-0.000575	-0.692	0.723	-0.601		0	5.85e-136	0.902423	TMEM201	Ima1 N-terminal domain	CG7744	2.82e-39
Hcay220003o.g853	0.414	0.00568	0.934	0.892	0.932		0	1.39e-05	0.277204	CSTF3	It is involved in the biological process described with	su(f)	0
Hcay221001o.g374	-0.646	0.00932	-0.944	-0.799	0.7		0	NA	NA	HSPG2	Laminin B domain	trolH	0
Hcay221001o.g499	-0.846	-0.000971	-0.0785	0.318	-0.902		0	NA	0	NA	NA	NA	NA
Hcay221001o.g501	-0.612	-0.00469	0.981	0.18	-0.974		0	2.21e-112	0.884433	KCNT2	Calcium-activated BK potassium channel alpha subunit	SLO2	0
Hcay221001o.g504	-0.0784	0.000782	-0.996	-0.812	0.89		0	1.34e-33	0.716292	-	procollagen-lysine 5-dioxygenase activity	Plod	1.56e-93
Hcay221001o.g560	-0.999	0.00773	-0.957	-0.694	0.812		0	3.09e-74	0.830832	unc-93	Ion channel regulatory protein UNC-93	CG4928	0
HcayUM006.g0	-0.995	3.57e-24	0.0522	0.396	-0.54		0	2.65e-32	0.657348	-	heterophilic cell-cell adhesion via plasma membrane cell adhesion molecules	beat-Vb	7.06e-06
HcayUM026.g1	-1	-0.00122	-0.677	-0.945	-0.988		0	0.00362224	0.120199	-	Reverse transcriptase (RNA-dependent DNA polymerase)	oys	2.3
HcayUM048.g14	0.716	0.00709	1.8e-06	0.934	-0.387		0	0.0001356	0.305595	NA	NA	NA	NA
HcayUM062.g0	-0.991	0.00114	NA	0.955	0.36		0	1.24e-06	0.371362	NA	NA	NA	NA
HcayUM104.g19	-0.738	0.00624	0.205	0.917	-0.312		0	1.54e-09	0.42053	NA	NA	NA	NA
HcayUM162.g13	0.437	0.000454	0.0192	-0.309	-0.951		0	1.35e-38	0.661134	NA	NA	NA	NA
HcayUM185.g6	0.468	0.00464	0.0101	-0.966	-0.851		0	9.29e-23	0.620351	NA	NA	NA	NA
HcayUM191.g3	0.0397	8.37e-82	1.3e-50	0.169	NA		0	2.06e-22	0.572385	NA	NA	NA	NA
HcayUM202.g4	-0.201	0.00487	0.0215	0.562	0.838		0	6.69e-14	0.498482	NA	NA	NA	NA
HcayUM209.g13	0.966	3.5e-05	0.0106	0.94	0.207		0	0.00037344	0.290865	NA	NA	NA	NA
Agrin	-0.796	-0.965	0.00131	0.747	-0.862		0	9.99e-59	0.724934	NA	NA	SP2353	2.48e-45
botv	-0.446	-0.907	0.000869	0.41	-0.894		0	2.83e-18	0.496943	NA	NA	botv	0
Delta	0.297	-0.967	-2.59e-05	0.954	-0.964		0	2.67e-22	0.627005	NA	NA	Dl	0
ey	0.944	-0.773	-0.000133	-0.935	0.874		0	2.25e-53	0.791813	NA	NA	toy	7.15e-173
Hcay201001o.g106	-0.379	-0.829	0.00046	0.852	-0.833		0	1.66e-12	0.417678	VPS26B	Vacuolar protein sorting-associated protein 26	Vps26	0
Hcay201001o.g1110	-0.226	0.575	0.000726	0.944	-0.935		0	1.46e-15	0.503249	CC2D1A	Coiled-coil and C2 domain-containing protein 1-like	l(2)gd1	0
Hcay201001o.g1197	0.921	-0.13	-0.000972	0.976	0.848		1	3.83e-217	0.942492	NOP58	NOSIC (NUC001) domain	nop5	0
Hcay201001o.g333	-0.196	-0.996	0.00138	0.678	-0.864		0	1.69e-17	0.456316	KIAA1109	It is involved in the biological process described with cobalamin metabolic process	tweek	0
Hcay201001o.g37	-0.468	-0.922	-0.00436	-0.9	-0.706		0	0.00766792	0.108259	MAFG	bZIP Maf transcription factor	maf-S	3.01e-56
Hcay201001o.g46	0.157	-0.997	-0.00103	-0.935	0.994		0	7.6e-201	0.944378	FBL	Fibrillarin	Fib	9.32e-161
Hcay201001o.g482	-0.646	0.842	-2.63e-05	0.505	-0.742		0	8.23e-17	0.593315	-	Cytochrome b5-like Heme/Steroid binding domain	CG6870	2.28e-30
Hcay201001o.g560	-0.769	0.872	3.22e-05	0.643	-0.919		0	3.02e-10	0.293962	TBC1D25	Domain in Tre-2_ BUB2p_ and Cdc16p. Probable Rab-GAPs.	CG8155	5.79e-80
Hcay201001o.g612	-0.535	-0.37	-0.00512	-0.826	-0.924		0	2.84e-07	0.218645	NA	NA	NA	NA
Hcay201001o.g682	-0.846	-0.748	0.00504	0.387	-0.953		0	7.3e-66	0.799183	hmr-1	Cadherins are calcium-dependent cell adhesion proteins	CadN	0
Hcay201001o.g726	-0.653	0.998	0.00115	0.627	-0.914		0	4.97e-24	0.59791	MEGF8	domain found in Plexins_ Semaphorins and Integrins	Megf8	0
Hcay201001o.g74	-0.727	-0.745	0.00928	0.917	-0.952		1	0	0.946346	-	7 transmembrane receptor (Secretin family)	stan	7.86e-05
Hcay201001o.g811	0.924	0.945	1.78e-10	0.891	-0.885		0	0.00015856	0.313645	CHD7	domain in transcription and CHROMO domain helicases	kis	1.01e-34
Hcay201001o.g921	-0.908	-0.936	0.000402	0.779	-0.764		0	NA	NA	RB1CC1	Autophagy-related protein 11	Atg17	1.76e-150
Hcay201001o.g945	-0.799	0.977	0.00505	0.922	-0.863		0	8.33e-75	0.831212	PPM1L	Sigma factor PP2C-like phosphatases	CG7115	1.27e-164
Hcay201001o.g955	0.965	-0.998	-0.00965	0.988	-0.961		0	6.35e-140	0.910909	MKRN2OS	Domain of unknown function (DUF4796)	CG9967	6.4e-57
Hcay201001o.g962	-0.875	0.919	0.00756	0.953	-0.7		0	4.21e-07	0.234006	trrap	Belongs to the PI3 PI4-kinase family	Nipped-A	3.97e-117
Hcay201001o.g963	-0.92	0.934	0.000656	0.744	-0.872		0	2.95e-06	0.198359	trrap	Belongs to the PI3 PI4-kinase family	Nipped-A	0
Hcay202001o.g103	-0.416	1	-0.00284	-0.95	NA		0	0.00082662	0.2475	ASTE1	asteroid homolog 1	ast	2.23e-08
Hcay202001o.g221	0.151	-0.874	0.0006	0.974	0.728		0	0.0059284	0.147149	-	It is involved in the biological process described with	FASN3	0
Hcay202001o.g305	-0.817	-0.717	-0.00604	0.974	-0.96		0	NA	0	-	-	Mst85C	0.1
Hcay202001o.g309	-0.778	-0.942	4.81e-05	0.701	-0.768		0	1.48e-14	0.473647	KDM2A	Zinc ion binding	Kdm2	2.53e-93
Hcay202001o.g345	-0.694	-0.918	1.5e-05	0.666	-0.745		0	1.77e-19	0.54545	TAOK1	Protein tyrosine kinase	Tao	0
Hcay202001o.g355	-0.981	0.689	0.0011	0.859	0.923		0	4.16e-147	0.91868	SGSM2	RUN	CG1695	0
Hcay202001o.g366	-0.675	0.96	0.0054	0.854	-0.489		0	1.08e-37	0.693616	TMEM30A	LEM3 (ligand-effect modulator 3) family / CDC50 family	CDC50	3.04e-80
Hcay202001o.g384	-0.748	-0.945	0.00129	0.978	0.954		0	2.04e-06	0.221501	-	ubiquitin-dependent protein catabolic process	CG2681	4.96e-18
Hcay202001o.g394	-0.366	0.973	0.000115	0.76	-0.417		0	3.53e-24	0.575982	RILPL1	JNK_SAPK-associated protein-1	Rilpl	8.36e-81
Hcay202001o.g442	-0.855	0.997	-0.00367	-0.903	0.766		0	9.77e-39	0.712531	DHX37	Helicase associated domain (HA2) Add an annotation	kz	0
Hcay202001o.g51	-0.898	-0.951	-0.00592	0.846	0.807		0	NA	0	DGCR8	Double-stranded RNA binding motif	pasha	1.15e-118
Hcay202001o.g602	-0.75	0.926	0.00276	0.616	-0.838		0	7.99e-80	0.837045	TPCN1	Ion transport protein	Ca-alpha1T	8.49e-14
Hcay202001o.g633	0.792	-0.688	-0.000441	-0.941	0.983		1	5.3e-60	0.807122	RMND1	Uncharacterised ACR_ YagE family COG1723	mms4	9.51e-20
Hcay203003o.g118	-0.649	NA	-0.000686	-0.963	-0.889		0	5.37e-11	0.476825	-	Protein of unknown function (DUF3421)	CG13321	6.24e-40
Hcay203003o.g284	-0.951	0.979	-0.000941	0.000602	-0.221		0	1.43e-16	0.43939	NA	NA	Atg14	1.3
Hcay203003o.g288	-0.948	-1	0.00446	0.687	-0.949		0	7e-143	0.902285	UNC80	Cation channel complex component UNC80	unc80	0
Hcay203003o.g450	-0.0804	-0.944	0.000136	0.894	-0.79		0	3.94e-169	0.90602	PAQR4	Haemolysin-III related	CG33203	2.61e-114
Hcay203003o.g452	0.684	0.823	-0.00352	-0.993	0.942		0	1.09e-38	0.729042	ZFAND6	Zinc ion binding	CG45050	2.38e-65
Hcay203003o.g518	-0.994	-0.986	3.55e-06	0.835	-0.939		0	5.9e-18	0.476626	ACVR2A	Protein tyrosine kinase	put	1.66e-157
Hcay203003o.g561	-0.992	0.966	0.00387	0.772	-0.81		0	1.98e-11	0.369497	-	-	Epg5	0.023
Hcay203003o.g574	-0.894	-0.966	1.43e-07	0.685	-0.693		0	9.93e-16	0.501066	APC2	Beta-catenin binding. It is involved in the biological process described with negative regulation of Wnt signaling pathway	Apc	8.79e-169
Hcay203003o.g623	-0.402	0.907	0.000755	0.292	-0.893		0	1.19e-143	0.885579	CHAT	Choline/Carnitine o-acyltransferase	ChAT	0
Hcay203003o.g625	-0.874	-0.858	0.00221	0.831	-0.91		0	5.58e-178	0.900642	unc-17	Major Facilitator Superfamily	VAChT	0
Hcay203003o.g627	-0.382	-0.915	0.00045	0.821	-0.963		1	1.3e-77	0.830385	NA	NA	ChAT	2.2
Hcay203003o.g634	0.73	0.984	-0.000246	0.958	0.218		0	7.35e-12	0.577476	NA	NA	NA	NA
Hcay204001o.g199	-0.907	0.925	2.93e-08	0.787	-0.919		0	1.17e-14	0.578839	ASH1L	Histone-lysine N-methyltransferase	ash1	2.47e-08
Hcay204001o.g206	-0.712	0.992	6.22e-06	0.918	-0.867		0	NA	NA	-	PWWP domain	CG14200	4.78e-19
Hcay204001o.g263	0.978	-0.891	-5.67e-05	-0.997	-0.988		0	1.52e-36	0.697268	GPKOW	G-patch domain	CG10324	4.07e-48
Hcay204001o.g353	-0.847	-0.417	-0.00313	-0.939	0.949		0	1.55e-44	0.751788	MBD2	Methyl-CpG binding domain	MBD-like	1.84e-67
Hcay204001o.g365	-0.458	0.99	0.00816	0.867	-0.833		0	2.71e-18	0.495007	NA	NA	KCNQ	2.6
Hcay204001o.g366	-0.976	-0.936	0.00357	0.602	-0.981		0	1.89e-152	0.905548	para	Mediates the voltage-dependent sodium ion permeability of excitable membranes	paraN	0
Hcay204001o.g369	0.807	0.965	0.000675	0.618	-0.982		0	5.85e-173	0.923651	DMXL1	WD40 repeats	Rbcn-3A	0
Hcay204001o.g411	-0.634	-0.989	1.36e-06	0.929	-0.622		0	2.74e-05	0.262983	Cp190	Metal ion binding	Cp190	2.26e-54
Hcay204001o.g437	-0.743	-0.217	-1.05e-08	-0.393	-0.904		0	1.25e-58	0.819755	UPB1	Carbon-nitrogen hydrolase	pyd3	2.3e-167
Hcay204001o.g456	0.979	-0.706	-0.00984	0.972	0.282		0	1.49e-56	0.763799	NA	NA	CG42307	2.7
Hcay204001o.g490	-0.615	-0.988	0.00131	0.859	-0.994		0	8.11e-22	0.513571	YTHDC2	Helicase associated domain (HA2) Add an annotation	bgcn	1.84e-80
Hcay204001o.g509	-0.962	-0.905	0.00333	0.841	-0.826		0	2.56e-131	0.868853	RASGRF1	Short calmodulin-binding motif containing conserved Ile and Gln residues.	RhoGEF4	2.89e-13
Hcay204001o.g523	-0.982	0.963	1.98e-06	0.744	-0.681		0	6.91e-20	0.570268	MAP1B	Microtubule binding. It is involved in the biological process described with microtubule cytoskeleton organization	futsch	0
Hcay204001o.g524	0.0777	0.834	0.00158	0.814	-0.902		0	7.56e-08	0.307585	MAP1B	Microtubule binding. It is involved in the biological process described with microtubule cytoskeleton organization	futsch	2.89e-54
Hcay204001o.g525	-0.903	0.915	1.82e-12	0.813	-0.933		0	7.59e-43	0.740809	NA	NA	NA	NA
Hcay204001o.g526	-0.916	-0.958	9.87e-08	0.807	-0.698		0	2.22e-72	0.800297	NA	NA	NA	NA
Hcay204001o.g77	0.342	-0.962	-0.00992	0.836	0.931		0	1.94e-107	0.888485	MEX3C	K homology RNA-binding domain	CG11360	9.08e-94
Hcay205001o.g144	-0.911	0.928	1.63e-05	0.975	-0.33		0	5.05e-124	0.872377	NA	NA	NA	NA
Hcay205001o.g286	-0.334	-0.898	-0.00197	-0.935	-0.874		0	2.24e-08	0.368454	CACYBP	Siah interacting protein_ N terminal	CG3226	3.2e-50
Hcay205001o.g484	0.626	0.874	-0.00744	0.961	0.978		0	2.64e-48	0.781903	-	-	CG3995	1.8
Hcay205001o.g514	-0.725	-0.993	5.92e-05	0.807	-0.963		0	0.00037914	0.317252	MTOR	Domain of unknown function	Tor	0
Hcay205001o.g518	-0.608	-0.967	0.000536	0.569	-0.892		0	1.38e-07	0.316887	MTOR	Domain of unknown function	Tor	0
Hcay205001o.g642	-0.634	0.912	2.8e-05	0.812	-0.801		0	6.96e-09	0.330461	DLG5	Guanylate kinase	Dlg5	1.64e-107
Hcay205001o.g96	-0.983	0.955	-0.00236	-0.945	0.981		0	2.86e-24	0.605584	COX17	Cytochrome C oxidase copper chaperone (COX17)	Cox17	1.82e-22
Hcay206001o.g110	0.559	0.014	1.29e-06	-0.899	0.874		0	3.19e-14	0.542649	ZCWPW1	zinc ion binding	Spc105R	2.3
Hcay206001o.g111	0.265	0.186	0.000697	-0.883	0.997		0	1.61e-07	0.367797	ZCWPW1	zinc ion binding	Epp	1.4
Hcay206001o.g239	0.95	0.493	0.000966	0.929	0.954		0	1.26e-28	0.688773	-	KR domain	CG31548	1.15e-114
Hcay206001o.g250	-0.977	-0.935	-5.67e-05	-0.999	0.898		0	1.95e-39	0.778195	SNRPC	Component of the U1 snRNP_ which is essential for recognition of the pre-mRNA 5' splice-site and the subsequent assembly of the spliceosome. U1-C is directly involved in initial 5' splice-site recognition for both constitutive and regulated alternative splicing. The interaction with the 5' splice-site seems to precede base-pairing between the pre-mRNA and the U1 snRNA	snRNP-U1-C	1.27e-43
Hcay206001o.g257	-0.995	-0.995	0.00888	0.624	-0.853		0	2.8e-08	0.300094	ZSWIM8	SWIM zinc finger	Dora	1.27e-145
Hcay206001o.g258	-0.819	-0.936	0.00858	0.653	-0.995		0	3.56e-14	0.416814	ZSWIM8	Zinc ion binding	Dora	1.29e-104
Hcay206001o.g301	0.903	0.571	-4.41e-09	-0.352	-0.863		1	3.74e-57	0.808867	-	Ras family	CG8519	1.79e-29
Hcay206001o.g328	-0.957	0.934	0.00464	0.916	0.975		0	7.24e-10	0.376873	ZMIZ1	MIZ/SP-RING zinc finger	tna	3.78e-152
Hcay206001o.g377	-0.65	-0.865	0.000104	0.795	-0.924		1	3.06e-111	0.872923	pHCl	Neurotransmitter-gated ion-channel transmembrane region	pHCl-1	0
Hcay206001o.g386	-0.193	0.919	0.000625	0.711	-0.858		0	5.81e-13	0.425745	drpr	Laminin-type epidermal growth factor-like domai	drpr	1.6e-171
Hcay206001o.g387	-0.638	0.362	0.00546	0.448	-0.902		0	2.49e-18	0.536858	drpr	Laminin-type epidermal growth factor-like domai	drpr	8.12e-130
Hcay206001o.g411	-0.82	-0.966	0.000265	0.618	-0.942		0	2.1e-20	0.562305	-	Glycosyl hydrolase family 47	alpha-Man-Ia	2.31e-165
Hcay206001o.g545	0.875	-0.408	0.00866	-0.994	0.966		0	0.00608243	0.201724	-	-	CG6329	8.36e-36
Hcay206001o.g670	-0.637	-0.727	-0.000699	0.868	-0.932		0	2.04e-07	0.452048	ZPR1	Duplicated domain in the epidermal growth factor- and elongation factor-1alpha-binding protein Zpr1. Also present in archaeal proteins.	Zpr1	8.58e-171
Hcay206001o.g698	-0.827	0.776	0.00614	-0.522	0.541		0	4.65e-10	0.387972	-	Protein of unknown function (DUF3421)	CG10527	3.71e-11
Hcay206001o.g833	-0.59	0.964	0.000396	0.919	-0.693		0	3.7e-26	0.617345	SEC23IP	Metal ion binding	PAPLA1	5.86e-140
Hcay206001o.g851	0.963	-0.845	-0.00981	-0.976	0.898		0	8.12e-67	0.859724	RUVBL2	Proposed core component of the chromatin remodeling Ino80 complex which is involved in transcriptional regulation_ DNA replication and probably DNA repair	rept	0
Hcay206001o.g906	-0.492	0.69	0.00161	-0.929	-0.967		0	1.29e-112	0.860063	MGAT2	N-acetylglucosaminyltransferase II (MGAT2)	Mgat2	0
Hcay207001o.g107	-0.722	0.0324	0.000834	0.927	-0.46		0	1.32e-06	0.341462	NA	NA	dgt1	7.5
Hcay207001o.g217	-0.932	0.896	0.000407	0.479	-0.699		0	6.46e-182	0.921188	WDR7	WD domain_ G-beta repeat	Rbcn-3B	0
Hcay207001o.g226	-0.892	0.069	0.00238	0.977	-1		0	5.37e-58	0.77736	gem	CP2 transcription factor	gem	2.86e-130
Hcay207001o.g227	-0.709	0.128	0.000609	0.935	-0.643		0	1.17e-41	0.751101	NA	NA	CG46319	1.41e-14
Hcay207001o.g232	0.948	-0.989	0.00261	0.833	0.998		0	7.89e-145	0.910771	MYO5A	Myosin. Large ATPases.	didum	0
Hcay207001o.g291	-0.389	-0.993	0.00168	0.605	-0.988		0	3.71e-28	0.643526	CLASP1	CLASP N terminal	chb	0
Hcay207001o.g301	-0.998	-0.816	0.00531	0.424	0.822		0	8.83e-16	0.547666	PRUNE2	Bcl2-/adenovirus E1B nineteen kDa-interacting protein 2	CG11593	2.51e-79
Hcay207001o.g303	-0.834	0.946	0.000125	0.845	-0.829		0	5.98e-09	0.278241	TLN1	N-terminal or F0 domain of Talin-head FERM	rhea	0
Hcay207001o.g304	-0.834	0.812	0.0031	0.886	-0.789		0	NA	4.67e-16	NA	NA	CG5404	1.7
Hcay207001o.g385	-0.77	-0.733	3.26e-08	0.936	-0.974		0	2.38e-44	0.754729	-	Domain first found in C1r_ C1s_ uEGF_ and bone morphogenetic protein.	tok	3.19e-06
Hcay207001o.g386	-0.872	-0.574	0.00423	0.728	-0.553		0	7.25e-56	0.72616	-	mRNA_ complete cds	CG11211	2.73e-06
Hcay207001o.g398	-0.859	-0.812	0.00764	0.708	0.981		0	2.48e-84	0.836816	LPCAT2	transferase activity_ transferring acyl groups. It is involved in the biological process described with metabolic process	LPCAT	8.55e-41
Hcay207001o.g411	-0.801	0.774	0.00296	0.863	-0.877		0	1.03e-14	0.497391	-	Aminopeptidase	CG11367	6.85e-90
Hcay207001o.g480	-0.571	-0.979	1.56e-05	0.797	-0.839		0	NA	NA	TDRD6	Tudor domain	tud	9.88e-49
Hcay207001o.g5	-0.926	-0.42	-5.51e-05	-0.733	0.944		0	3.04e-34	0.720043	-	Methyltransferase domain	CG2906	2.93e-14
Hcay207001o.g589	-0.962	-0.913	0.00144	0.462	0.812		0	0.00047467	0.293462	-	Sulfotransferase family	pip	9.46e-159
Hcay207001o.g620	0.994	-0.953	0.00103	0.255	-0.844		0	2.97e-20	0.577129	SNRK	Kinase-like	CG8485	0
Hcay207001o.g628	-0.766	0.976	0.00247	0.999	-0.945		0	4.35e-09	0.243058	KIAA0196	Hereditary spastic paraplegia protein strumpellin	Strump	9.76e-41
Hcay207001o.g683	-0.698	1	0.00488	0.956	-0.894		0	4.08e-30	0.659335	SLC9A8	Sodium/hydrogen exchanger family	Nhe1	0
Hcay207001o.g732	0.43	-0.902	-0.00325	-0.03	0.974		0	0	0.889775	-	-	CG14096	0.068
Hcay207001o.g737	0.0452	-0.975	-0.00078	-0.268	0.953		0	NA	NA	-	-	CG13063	0.000436
Hcay207001o.g738	0.0804	-0.979	-0.00104	-0.397	0.944		0	0	0.855219	-	-	CG13063	0.000522
Hcay207001o.g740	0.039	-0.953	-0.00152	-0.306	0.827		0	NA	NA	-	-	ana1	0.000104
Hcay207001o.g741	0.0142	-0.967	-0.00203	-0.304	0.918		0	NA	NA	-	-	ana1	0.000107
Hcay207001o.g742	0.136	-0.944	-0.000179	-0.188	1		0	NA	NA	-	-	ana1	0.000104
Hcay207001o.g855	-0.919	-0.236	-2.81e-05	-0.852	0.724		0	3.18e-122	0.900704	PAK1IP1	WD domain_ G-beta repeat	CG12608	5.78e-76
Hcay207001o.g933	0.0797	0.869	-0.00166	-0.886	-0.929		0	3.83e-43	0.780453	MYC	helix loop helix domain	Myc	5.48e-22
Hcay208001o.g138	-0.899	0.976	0.00115	0.925	-0.909		0	2.47e-10	0.348073	-	Thyroglobulin type I repeats.	CG5639	1.04e-61
Hcay208001o.g169	-0.649	-0.869	0.00244	0.907	-0.989		0	3.17e-46	0.735944	PROX1	DNA binding. It is involved in the biological process described with regulation of transcription_ DNA-templated	pros	2.7e-37
Hcay208001o.g215	0.878	-0.78	-0.000178	0.958	0.764		0	1.19e-21	0.612711	BRF1	Transcription factor IIIB 90 kDa subunit	Brf	1.26e-180
Hcay208001o.g228	-0.772	0.527	1.54e-06	-0.338	-0.924		0	8.91e-07	0.394577	-	-	CG14253	0.000515
Hcay208001o.g232	-0.408	-0.954	3.69e-08	0.946	-0.858		0	9.62e-14	0.480599	ALG12	Transferase activity_ transferring glycosyl groups	Alg12	0
Hcay208001o.g247	-0.636	-0.127	-1.27e-06	-0.833	-0.961		0	1.83e-08	0.418133	NA	NA	NA	NA
Hcay208001o.g258	-0.672	0.998	0.00126	0.965	-0.209		0	7.1e-56	0.762521	-	-	fok	0.12
Hcay208001o.g481	-0.221	0.848	0.000205	-1	-0.856		0	1.07e-33	0.669887	ATG2B	It is involved in the biological process described with autophagy	Atg2	2.27e-123
Hcay208001o.g518	0.869	-0.923	-5.85e-05	0.91	-0.998		0	3.3e-06	0.339776	dan	CENP-B N-terminal DNA-binding domain	dan	1.59e-47
Hcay208001o.g524	-0.529	-0.991	0.00381	0.496	-0.824		0	1.95e-193	0.910191	TMEM8A	Protein of unknown function (DUF3522)	CG13654	9.45e-114
Hcay208001o.g527	-0.769	-0.769	-4.85e-06	-0.968	0.997		0	0.00079793	0.133532	NA	NA	NA	NA
Hcay208001o.g593	-0.898	0.992	0.00766	0.929	-0.919		0	9.11e-17	0.450916	TTLL5	Tubulin-tyrosine ligase family	TTLL5	0
Hcay208001o.g614	-0.685	-0.855	0.00239	0.655	-0.946		0	8.76e-12	0.451492	KIF16B	Belongs to the TRAFAC class myosin-kinesin ATPase superfamily. Kinesin family	Klp98A	6.5e-30
Hcay208001o.g62	-0.605	-0.747	0.00477	0.758	-0.966		0	4.01e-172	0.906679	NRXN2	Laminin G domain	Nrx-1	0
Hcay208001o.g645	-0.285	0.879	0.00986	0.782	-0.666		0	1.18e-125	0.892439	NOVA1	K homology RNA-binding domain	ps	0
Hcay208001o.g671	-0.456	-0.908	0.00939	0.66	-0.961		0	2.06e-55	0.738542	-	Protein kinase C terminal domain	Pkc98E	0
Hcay208001o.g87	-0.945	-0.987	-0.000407	-0.693	0.889		0	6.76e-11	0.43565	NA	NA	NA	NA
Hcay209001o.g225	-0.657	0.919	2.8e-06	-0.984	-0.932		0	NA	NA	KMT2A	FY-rich' domain_ C-terminal region	trx	2.04e-106
Hcay209001o.g226	-0.988	0.903	3.1e-14	0.937	-0.914		0	1.27e-05	0.318549	KMT2A	FY-rich' domain_ C-terminal region	trx	2.47e-17
Hcay209001o.g234	0.122	0.928	0.00014	-0.958	0.65		0	0.00011494	0.275393	NA	NA	HDAC4	8.4
Hcay209001o.g87	-0.494	-0.683	0.00717	0.565	-0.638		1	1.1e-83	0.848562	-	Na+ channel auxiliary subunit TipE	tipE	1.87e-101
Hcay210001o.g1038	-0.69	-0.937	0.00237	0.869	-0.995		0	3.93e-94	0.858297	PASK	PAS domain	Pask	2.7e-135
Hcay210001o.g1084	0.987	0.82	0.00886	-0.99	0.967		0	3.05e-57	0.784028	ACOX2	Acyl-coenzyme A oxidase N-terminal	ACOX1	0
Hcay210001o.g1182	-0.938	-0.967	-0.00369	0.881	NA		0	2.95e-10	0.543015	DNAJB5	DnaJ C terminal domain	CG5001	2.59e-168
Hcay210001o.g1198	NA	-0.977	-0.000448	-0.991	NA		0	7.11e-14	0.567535	-	Hsp20/alpha crystallin family	l(2)efl	2.61e-11
Hcay210001o.g136	-0.913	-0.769	0.00585	0.598	-0.858		0	2.51e-166	0.905505	ERC1	RIM-binding protein of the cytomatrix active zone	brp	0
Hcay210001o.g192	-0.955	0.173	1.32e-08	0.95	-0.677		0	NA	1.7e-15	-	von Willebrand factor (vWF) type D domain	Apoltp	0
Hcay210001o.g417	-0.844	0.948	0.0038	0.551	-0.955		0	5.64e-42	0.694507	SNTG1	PDZ domain (Also known as DHR or GLGF)	Syn2	0
Hcay210001o.g425	-0.78	-0.989	0.00894	0.811	-0.969		0	1.82e-07	0.30968	TPP2	Tripeptidyl peptidase II	TppII	0
Hcay210001o.g442	NA	NA	-4.7e-05	0.976	NA		0	8.22e-12	0.350329	-	Hsp20/alpha crystallin family	l(2)efl	1.06e-39
Hcay210001o.g511	-0.943	0.874	0.000686	0.843	-0.919		0	1.51e-20	0.525926	KIF21B	Kinesin motor_ catalytic domain. ATPase.	Klp31E	1.7e-46
Hcay210001o.g609	-0.318	-0.799	0.000647	0.644	-0.938		0	1.15e-77	0.775583	CACNA2D4	Cache domain	stol	3.53e-106
Hcay210001o.g673	-0.612	0.823	0.00628	0.775	-0.552		0	7.99e-06	0.25709	HIVEP1	nucleic acid binding	shn	1.17e-42
Hcay210001o.g709	-0.944	0.789	0.000533	-0.714	-0.818		0	5.41e-12	0.454154	NT5DC3	5' nucleotidase family	CG2145	1.32e-93
Hcay210001o.g710	-0.0665	-0.152	-0.00986	0.997	-0.989		0	1.38e-10	0.459307	MCM8	ATPase family associated with various cellular activities (AAA)	rec	2.57e-98
Hcay210001o.g856	-0.638	0.877	1.58e-05	0.744	-0.778		0	1.72e-38	0.724673	MYO3A	Myosin. Large ATPases.	ninaC	0
Hcay210001o.g923	-0.203	0.791	0.00413	-0.929	0.941		0	2.66e-07	0.307099	-	Calcium ion binding	LpR1	0
Hcay210001o.g976	-0.458	-0.956	-0.00434	-0.241	0.99		0	9.77e-22	0.700167	-	UBA domain	ref(2)P	4.7e-14
Hcay211001o.g146	0.136	0.902	-0.000788	-0.983	-0.986		0	3.25e-97	0.890167	PPIE	PPIases accelerate the folding of proteins. It catalyzes the cis-trans isomerization of proline imidic peptide bonds in oligopeptides	cyp33	7.9e-161
Hcay211001o.g172	0.752	-0.998	-0.00385	-0.939	0.866		0	4.32e-28	0.724034	PUM2	Pumilio-like repeats	pum	0
Hcay211001o.g249	-0.329	-0.663	-0.00938	0.998	-0.929		0	1.95e-24	0.725402	SETMAR	SET (Su(var)3-9_ Enhancer-of-zeste_ Trithorax) domain	CG4565	1.04e-52
Hcay211001o.g264	-0.783	0.869	0.00171	0.852	-0.983		0	3.34e-38	0.735815	SULF1	sulfuric ester hydrolase activity. It is involved in the biological process described with metabolic process	Sulf1	0
Hcay211001o.g270	-0.761	0.922	0.00128	0.883	-0.412		0	2.75e-70	0.809165	ttk	Drought induced 19 protein (Di19)_ zinc-binding	ttk	1.08e-86
Hcay211001o.g522	-0.767	-0.933	0.00817	0.615	-0.931		0	4.96e-169	0.908326	GABBR1	7 transmembrane sweet-taste receptor of 3 GCPR	GABA-B-R1	0
Hcay211001o.g565	0.949	0.61	0.000115	0.699	0.842		1	1.83e-120	0.893501	Chst4	Sulfotransferase family	CG31637	2.79e-109
Hcay211001o.g584	-0.826	0.93	0.00136	0.962	0.79		0	1.9e-17	0.555128	-	-	TORIP	3.16e-08
Hcay211001o.g636	-0.0994	-0.692	-0.00321	-0.986	-0.833		0	8.3e-10	0.464673	-	-	Chpf	0.73
Hcay211001o.g667	-0.689	0.99	0.00337	0.531	-0.856		0	3.83e-08	0.291832	UBR4	Zinc ion binding	poe	1.01e-93
Hcay211001o.g669	-0.327	0.972	-0.00144	-0.826	0.755		0	8.04e-12	0.463702	UBR4	Zinc ion binding	poe	9.63e-162
Hcay211001o.g676	-0.636	0.53	0.00776	0.691	-0.95		0	1.34e-60	0.782953	RABGAP1	Kinesin protein	GAPcenA	0
Hcay211001o.g735	-0.617	0.99	0.00939	0.981	0.979		0	1.96e-20	0.519814	GAPVD1	It is involved in the biological process described with regulation of Ras GTPase activity	Gapvd1	8.66e-60
Hcay211001o.g74	0.723	0.981	0.00309	0.43	-0.898		0	4.06e-172	0.931282	DGKD	Diacylglycerol kinase	CG34384	4.46e-176
Hcay211001o.g760	0.956	-0.832	-0.00211	-0.893	0.956		0	1.88e-56	0.827006	ALAD	Belongs to the ALAD family	Pbgs	1.07e-142
Hcay211001o.g768	-0.998	-0.942	-0.00559	-0.991	-0.929		0	4.35e-57	0.798192	METTL6	Methyltransferase domain	CG34195	9.73e-112
Hcay211001o.g775	-0.601	0.483	0.00326	0.781	-0.895		0	7.63e-05	0.219458	-	Structural component of the gap junctions	ogre	0
Hcay211001o.g844	-0.992	0.961	-0.00209	0.978	-1		0	0.00060675	0.260926	C11orf73	Protein of unknown function (DUF775)	CG13926	3.46e-67
Hcay211001o.g847	0.532	-0.972	-0.00588	-0.971	0.754		0	2.01e-75	0.837232	bif	-	bif	1.08e-19
Hcay212001o.g111	0.945	0.769	3.64e-12	0.754	-0.878		0	1.21e-10	0.495648	DST	Calcium ion binding. It is involved in the biological process described with cell cycle arrest	shot	0
Hcay212001o.g306	0.994	-0.702	0.00305	0.644	-0.716		0	1.25e-46	0.766718	NKIRAS1	Ras family	kappaB-Ras	3.92e-66
Hcay212001o.g35	-0.558	0.998	0.00996	0.96	-0.959		0	4.72e-61	0.79452	EFR3A	Protein EFR3 homolog	stmA	0
Hcay212001o.g350	-0.57	0.988	0.000542	0.663	-0.926		0	4.06e-30	0.604386	SH3BP5L	SH3 domain-binding protein 5 (SH3BP5)	pcs	2.09e-62
Hcay212001o.g364	0.558	-0.554	-0.00334	-0.896	0.921		0	3.44e-40	0.750165	DDX24	helicase superfamily c-terminal domain	CG9143	1.12e-177
Hcay212001o.g403	-0.734	-0.393	-0.00319	0.945	-0.978		0	NA	NA	ORC5	Origin recognition complex (ORC) subunit 5 C-terminus	Orc5	2.23e-72
Hcay212001o.g534	-0.467	0.992	5.51e-05	1	-0.958		0	NA	NA	FOXJ2	FORKHEAD	slp1	3.86e-30
Hcay212001o.g566	-0.726	-0.972	1.6e-05	0.96	-0.894		0	7.89e-106	0.860527	CAMTA2	IPT/TIG domain	Camta	2.68e-140
Hcay212001o.g586	-0.625	0.97	0.000516	0.869	0.976		0	1.89e-52	0.739064	-	SEFIR domain	GstE4	5.6
Hcay212001o.g589	-0.614	-0.814	0.000649	0.714	-0.564		1	2.07e-165	0.91059	PRKCA	protein kinase C	Pkc53E	0
Hcay212001o.g665	0.975	-0.968	-0.00139	0.839	0.851		0	1.92e-26	0.643398	SF3B4	RNA recognition motif	Spx	8.15e-117
Hcay212001o.g694	-0.919	-0.89	0.000837	0.645	-0.592		0	8.68e-11	0.399186	ACAP2	BAR domain of APPL family	CenB1A	2.55e-96
Hcay212001o.g795	-0.628	0.286	0.00619	-0.959	0.949		0	NA	NA	-	-	ninaG	0.047
Hcay212001o.g941	-0.644	0.858	0.000726	0.98	-0.724		0	5.54e-21	0.596997	-	-	CG13331	0.092
Hcay213001o.g1015	-0.9	0.512	0.000439	-0.942	0.989		0	4.43e-15	0.524243	-	-	CG13003	1.06e-07
Hcay213001o.g1063	-0.506	-1	0.00515	0.755	-0.926		0	2.59e-39	0.705033	UHRF1BP1L	N-terminal region of Chorein or VPS13	CG34126	2.36e-178
Hcay213001o.g1086	-0.708	-0.884	0.00038	0.833	-0.977		0	7.89e-43	0.733397	MTMR6	Myotubularin-like phosphatase domain	Mtmr6	4.66e-111
Hcay213001o.g110	NA	NA	-3.46e-07	-0.939	NA		0	NA	NA	hsp70	MreB/Mbl protein	Hsp68	0
Hcay213001o.g297	0.879	-0.642	0.00715	0.933	0.992		0	0.00041928	0.190273	-	-	mbc	0.18
Hcay213001o.g3	-0.175	-0.909	-0.00837	0.99	-0.876		0	5.4e-05	0.295705	HSP90B1	Hsp90 protein	Gp93	0
Hcay213001o.g315	-0.893	0.994	0.00233	0.695	-0.823		0	3.92e-121	0.880468	DIRAS1	Ras subfamily of RAS small GTPases	CG8500	8.05e-109
Hcay213001o.g327	-0.87	-0.255	-0.00517	-0.732	0.98		0	8.72e-16	0.573234	TIMP3	Metalloendopeptidase inhibitor activity	Timp	6.63e-26
Hcay213001o.g365	-0.628	-0.936	0.000656	0.616	-0.91		0	1.55e-71	0.814316	-	Rho guanyl-nucleotide exchange factor activity	sif	1.06e-122
Hcay213001o.g366	-0.638	-0.905	0.000358	0.47	-0.738		0	3.88e-86	0.828994	-	Rho guanyl-nucleotide exchange factor activity	sif	4.51e-143
Hcay213001o.g367	-0.815	-0.865	0.000121	0.724	-0.944		0	8.96e-62	0.766012	-	Rho guanyl-nucleotide exchange factor activity	sif	1.79e-16
Hcay213001o.g508	-0.453	1	0.0028	0.713	-0.488		0	6.41e-09	0.307994	PTBP2	RNA recognition motif. (a.k.a. RRM_ RBD_ or RNP domain)	heph	0
Hcay213001o.g522	-0.36	0.734	0.00776	0.931	-0.928		0	3.8e-14	0.422674	NUAK1	protein serine threonine kinase activity. It is involved in the biological process described with protein phosphorylation	Nuak	1.88e-28
Hcay213001o.g523	-0.558	0.899	0.00776	0.862	-0.74		0	5.23e-08	0.287051	NUAK1	protein serine threonine kinase activity. It is involved in the biological process described with protein phosphorylation	Nuak	0
Hcay213001o.g562	0.89	0.733	0.000329	0.993	-0.942		0	3.01e-91	0.844848	NA	NA	NA	NA
Hcay213001o.g583	0.332	-0.431	0.00936	0.997	0.885		0	3.42e-08	0.42723	Arr2	Arrestin (or S-antigen)_ C-terminal domain	Arr2	0
Hcay213001o.g64	-0.953	-0.448	-1.88e-08	-0.907	0.961		0	1.1e-49	0.77887	IFRD1	Interferon-related protein conserved region	beat-Va	8.79e-22
Hcay213001o.g648	-0.738	-0.971	0.00164	0.602	-0.953		0	2.42e-33	0.618275	-	-	CG16791	1.09e-118
Hcay213001o.g696	0.9	0.931	-0.00307	0.998	-0.841		0	6.3e-17	0.517016	CES5A	Carboxylesterase family	gas	2.13e-105
Hcay213001o.g756	0.85	-0.753	-0.000692	-0.938	0.758		0	4.56e-53	0.775725	GAS2	Calponin homology (CH) domain	pigs	3.57e-26
Hcay213001o.g91	-0.396	0.816	0.00236	0.771	-0.797		0	9.58e-71	0.800175	-	GXGXG motif	CG9674	0
Hcay213001o.g95	-0.823	-0.945	0.00394	0.585	-0.755		0	1.07e-14	0.459126	NA	NA	NA	NA
Hcay214004o.g106	-0.775	0.951	0.00582	-0.988	-0.953		0	2.09e-23	0.580797	PPAP2A	Catalytic activity	wun	1.06e-41
Hcay214004o.g111	-0.56	-0.855	-0.00776	0.867	-0.458		0	6.8e-88	0.873454	PPAP2A	Catalytic activity	wun	1.02e-47
Hcay214004o.g185	-0.591	0.917	0.00764	0.726	-0.941		0	1.35e-10	0.324757	SNX2	Vps5 C terminal like	Snx1	6.33e-168
Hcay214004o.g192	-0.844	-0.87	-0.00454	-0.833	-0.987		0	4.22e-07	0.377761	RBM15B	SPOC domain	nito	0
Hcay214004o.g215	-0.628	-0.9	1.23e-06	0.557	-0.904		0	2.67e-48	0.733088	smp-2	Sema domain	Sema1a	0
Hcay214004o.g281	0.957	-0.667	0.00469	-0.935	0.933		0	5.74e-13	0.521847	-	Insect pheromone-binding family_ A10/OS-D	Phk-3	7.83e-33
Hcay214004o.g357	-0.878	-0.901	0.000141	0.726	-0.852		0	2.44e-27	0.610799	-	Immunoglobulin like	Dscam4	0
Hcay214004o.g420	0.95	-0.0928	-0.0059	0.982	-0.881		0	5.51e-09	0.379532	SREK1	RNA recognition motif	Srp54	5.37e-110
Hcay214004o.g423	-0.708	-0.99	-0.0024	-0.776	-0.963		0	6.01e-14	0.440564	HNRNPK	K homology RNA-binding domain	HnRNP-K	1.15e-36
Hcay214004o.g528	-0.946	-0.882	0.00101	0.628	-0.969		0	6.29e-123	0.877728	SLC24A2	Sodium/calcium exchanger protein	Nckx30C	0
Hcay214004o.g61	-0.265	-0.488	-5.86e-06	-0.932	-0.377		0	3.83e-14	0.557606	PPWD1	Cyclophilin type peptidyl-prolyl cis-trans isomerase/CLD	CG3511	0
Hcay214004o.g9	-0.617	0.967	0.00188	0.868	-0.894		0	1.87e-16	0.485906	RANBP10	C-terminal to LisH motif.	RanBPM	1.47e-172
Hcay215003o.g127	-0.718	0.997	0.00624	0.484	-0.888		0	1.15e-20	0.611722	AATK	Protein tyrosine kinase	Cad96Ca	4.78e-17
Hcay215003o.g133	-0.558	-0.984	2.05e-07	0.887	-0.676		0	NA	NA	DOME	Fibronectin type 3 domain	dome	1.33e-50
Hcay215003o.g160	-0.609	0.892	7.05e-07	0.894	-0.944		0	NA	NA	WDR81	Beige/BEACH domain	Wdr81	0
Hcay215003o.g203	-0.192	-0.948	0.00569	0.747	-0.98		1	2.33e-193	0.918164	TBC1D16	Rab GTPase activator activity. It is involved in the biological process described with regulation of Rab GTPase activity	TBC1D16	0
Hcay215003o.g254	-0.706	0.896	0.000439	0.79	-0.599		0	3.27e-19	0.51565	TEX2	lipid binding	CG43783	1.04e-20
Hcay215003o.g26	-0.736	-0.95	-0.00911	1	0.871		0	1.36e-81	0.870805	FSCN1	Fascin domain	sn	0
Hcay215003o.g359	0.344	0.391	0.00431	-0.677	0.983		0	2.22e-11	0.527438	Y-e3	Major royal jelly protein	yellow-d2	5.42e-96
Hcay215003o.g389	-0.419	-0.944	0.000836	0.988	-0.783		0	1.79e-07	0.263599	NDE1	Nuclear distribution protein	nudE	4.38e-52
Hcay215003o.g393	-0.531	0.976	0.0017	0.929	-0.972		0	1e-29	0.648822	DNAI2	WD40 repeats	phtf	2.23e-25
Hcay215003o.g456	-0.728	0.551	5.31e-05	0.907	-0.555		0	NA	NA	CYTH1	Sec7 domain	step	0
Hcay215003o.g459	0.864	0.998	-0.00566	-0.115	0.822		0	3.19e-25	0.679785	RHBDL3	Rhomboid family	stet	7.08e-180
Hcay215003o.g612	-0.971	-0.941	-0.00902	-0.95	NA		0	5.8e-13	0.590772	-	BAG domain	stv	4.27e-05
Hcay215003o.g667	0.976	0.909	0.00203	0.686	-0.823		0	1.67e-65	0.83596	SLC16A12	Major Facilitator Superfamily	chk	1.51e-65
Hcay216002o.g119	0.989	0.888	0.00444	0.624	-0.729		0	7.14e-34	0.742726	MGME1	Metal-dependent single-stranded DNA (ssDNA) exonuclease involved in mitochondrial genome maintenance	Nup205	2
Hcay216002o.g162	0.999	0.951	0.00542	0.926	0.979		0	1.98e-222	0.937184	SPTBN1	CAMSAP CH domain	beta-Spec	0
Hcay216002o.g182	-0.84	-0.934	0.000203	0.43	-0.459		0	5.23e-24	0.543474	-	Sortilin_ neurotensin receptor 3_	Ir52b	0.2
Hcay216002o.g218	-0.458	-0.924	0.00176	-0.928	-0.997		0	5.69e-10	0.404037	-	Ankyrin repeat	Rchy1	3.6
Hcay216002o.g294	-0.967	-0.983	1.88e-08	0.673	-0.716		0	3.98e-11	0.452301	-	-	Hers	8.24e-20
Hcay216002o.g303	-0.658	-0.725	0.00426	0.338	-0.854		0	3.04e-22	0.615008	DROSHA	Double-stranded RNA binding motif	l(3)psg2	0.02
Hcay216002o.g305	0.659	0.755	0.00745	0.767	-0.798		0	2.45e-30	0.696537	DROSHA	Double-stranded RNA binding motif	drosha	9.63e-12
Hcay216002o.g31	-0.378	-0.897	0.00549	0.826	-0.764		0	1.21e-10	0.390435	IRF2BP2	Interferon regulatory factor 2-binding protein zinc finger	Pits	3.6e-43
Hcay216002o.g619	-0.359	-0.754	0.00237	0.947	-0.879		0	1.15e-16	0.475886	FUT8	Src homology 3 domains	FucT6	6.81e-180
Hcay217001o.g1059	-0.952	0.393	2.78e-07	-0.987	-0.953		0	4.7e-47	0.740831	ETF1	Translation release factor activity_ codon specific. It is involved in the biological process described with translational termination	eRF1	0
Hcay217001o.g1073	-0.948	0.898	0.00734	0.994	-0.921		0	4.16e-09	0.285743	XPO7	Ran GTPase binding. It is involved in the biological process described with intracellular protein transport	Ranbp16	0
Hcay217001o.g1081	0.232	-0.959	0.00017	0.948	-0.985		0	4.48e-14	0.543224	-	Vacuolar ATP synthase subunit S1 (ATP6S1)	VhaAC45	1.47e-06
Hcay217001o.g1095	-0.546	-0.972	0.0068	0.903	-0.774		0	3.68e-76	0.821931	slc25a4	Mitochondrial carrier protein	sesB	0
Hcay217001o.g201	-0.864	0.997	0.000328	0.831	-0.87		0	1.82e-21	0.561214	FGFR1OP2	SIKE family	Fgop2	2.98e-33
Hcay217001o.g244	-0.826	-0.918	-1.56e-05	-0.753	-0.987		0	5.27e-20	0.581702	ASCL1	helix loop helix domain	l(1)sc	1.24e-31
Hcay217001o.g307	-0.797	0.467	0.00311	0.997	-0.884		0	1.45e-06	0.25196	TUBGCP2	Spc97 / Spc98 family	Grip84	0
Hcay217001o.g317	-0.869	0.504	0.00609	0.602	-0.995		0	4.85e-189	0.92584	DENND5B	PLAT/LH2 domain	pns	0
Hcay217001o.g372	-0.949	0.968	4.97e-05	0.845	-0.996		0	8.34e-82	0.824436	MADD	Domain always found upstream of DENN domain_ found in a variety of signalling proteins	Rab3-GEF	8.54e-68
Hcay217001o.g375	-0.97	-1	0.00988	0.789	-0.901		0	0.00162481	0.127748	-	Domain of unknown function (DUF4801)	ocm	6.26e-28
Hcay217001o.g383	0.965	0.933	-0.00516	-0.943	-0.985		0	3.29e-16	0.632275	CCND3	domain present in cyclins_ TFIIB and Retinoblastoma	CycD	8.16e-45
Hcay217001o.g442	0.996	-0.902	0.00992	-0.865	0.989		0	3.35e-46	0.73278	PPEF1	Protein phosphatase 2A homologues_ catalytic domain.	rdgC	0
Hcay217001o.g449	-0.995	0.929	0.00243	0.908	0.906		0	2.82e-121	0.883201	NA	NA	NA	NA
Hcay217001o.g450	-0.921	0.945	8.79e-05	0.916	-0.977		0	3.34e-157	0.902677	-	Sodium:neurotransmitter symporter family	GlyT	0
Hcay217001o.g507	0.306	-0.825	-0.000618	0.649	0.991		0	1.14e-219	0.951489	Nrt	alpha/beta hydrolase fold	Nrt	5.38e-159
Hcay217001o.g524	-0.81	0.912	2.61e-06	-0.974	-0.905		0	1.1e-09	0.368877	lva	-	lva	2.51e-18
Hcay217001o.g526	0.99	0.119	0.00607	-0.743	-0.921		0	6.46e-13	0.419799	lva	-	CG13337	5
Hcay217001o.g534	-0.992	-0.899	5.79e-06	0.649	0.964		0	1.83e-159	0.910246	LRP4	Coagulation Factor Xa inhibitory site	Lrp4	0
Hcay217001o.g566	0.0493	-0.886	-0.000753	-0.945	0.937		0	8.27e-24	0.665365	-	Sprouty protein (Spry)	sty	1.77e-35
Hcay217001o.g609	0.824	-0.725	-0.0059	-0.849	0.831		1	5.16e-222	0.942122	MAK16	Mak16 protein C-terminal region	Rbm13	1.35e-94
Hcay217001o.g770	0.83	0.266	0.00571	0.25	0.951		0	1.56e-109	0.866331	-	binding. It is involved in the biological process described with protein phosphorylation	Lrrk	0
Hcay217001o.g887	-0.312	0.594	2.09e-05	0.693	-0.798		0	2.29e-33	0.666673	ACLY	Citrate synthase_ C-terminal domain	ATPCL	0
Hcay217001o.g901	0.98	0.17	0.000245	0.462	-0.958		0	6.58e-15	0.511828	-	-	dind	0.68
Hcay217001o.g907	-0.96	-0.0576	-0.00112	0.929	-0.984		0	1.37e-18	0.603872	SERHL2	Alpha/beta hydrolase family	CG11309	1.36e-24
Hcay217001o.g933	-0.849	-0.991	0.000799	0.975	0.97		0	2.6e-10	0.339364	BRWD3	WD domain_ G-beta repeat	BRWD3	0
Hcay217001o.g937	-0.769	-0.978	0.00776	0.714	-0.933		0	NA	NA	MSI1	RNA recognition motif	msi	4.11e-105
Hcay217001o.g991	-0.619	0.965	0.000788	0.637	-0.866		0	0.00011237	0.209242	SLK	It is involved in the biological process described with protein phosphorylation	Slik	1.5e-168
Hcay218003o.g139	-0.975	0.956	-0.000347	0.726	-0.982		0	2.71e-17	0.642614	-	-	CG32816	2.36e-30
Hcay218003o.g143	-0.798	0.699	-0.00717	-0.666	0.801		0	3.15e-47	0.791771	-	It is involved in the biological process described with transmembrane transport	CG8468	0
Hcay218003o.g15	-0.388	0.974	0.00715	0.979	-0.674		0	1.8e-15	0.424213	MDM2	Zinc finger_ C3HC4 type (RING finger)	Diap1	0.027
Hcay218003o.g161	-0.807	0.972	0.000208	0.808	-0.887		0	1.25e-07	0.395133	NA	NA	NA	NA
Hcay218003o.g186	0.822	-0.897	0.00224	-0.91	-0.96		0	9.65e-30	0.638549	prom	Prominin	prom	3.15e-78
Hcay218003o.g23	-0.984	0.977	0.000785	0.442	-0.989		0	2.53e-184	0.918501	-	Vacuolar Protein	Vps13	4.43e-70
Hcay218003o.g231	-0.994	-0.984	-0.00623	-0.805	-0.979		0	5.36e-32	0.696276	eif2s3	Initiation factor eIF2 gamma_ C terminal	eIF2gamma	0
Hcay218003o.g352	-0.98	0.833	0.000528	0.977	-0.905		0	3.66e-21	0.570167	RPS6KA2	Protein tyrosine kinase	S6kII	0
Hcay218003o.g407	0.963	-0.991	-2.17e-07	0.463	0.503		0	7.65e-25	0.501946	ACAT1	Thiolase_ C-terminal domain	CG10932	0
Hcay218003o.g441	0.08	0.343	1.68e-06	-0.996	0.925		0	1.17e-20	0.628089	PLD4	PLD-like domain	Pld3	2.97e-122
Hcay218003o.g537	-0.798	0.894	0.000686	0.939	-0.398		0	2.28e-87	0.826111	NA	NA	NA	NA
Hcay218003o.g555	0.975	0.988	0.000375	0.766	-0.788		0	1.81e-38	0.72113	TTC7B	Tetratricopeptide repeat protein	Ttc7	9.57e-162
Hcay218003o.g592	-0.209	0.435	0.000179	-0.985	-0.814		0	1.51e-20	0.538366	-	helix loop helix domain	Mitf	2.18e-55
Hcay218003o.g596	NA	NA	-3.17e-07	0.869	NA		0	NA	NA	-	Hsp20/alpha crystallin family	l(2)efl	6.41e-46
Hcay218003o.g597	-0.838	-0.771	-0.000849	0.596	-0.855		0	0.00032643	0.303132	HSP90AB1	Hsp90 protein	Hsp83	0
Hcay218003o.g598	NA	-0.523	-2.24e-09	-0.977	-0.645		0	1.64e-18	0.625042	hsp70	MreB/Mbl protein	Hsp68	0
Hcay218003o.g662	-0.133	-0.938	0.000162	0.487	-0.759		0	NA	NA	-	-	CG31998	3.22e-67
Hcay218003o.g694	-0.903	-0.998	0.00502	0.794	-0.861		0	2.04e-44	0.715899	IQSEC1	PH domain	siz	1.69e-24
Hcay218003o.g7	0.67	0.946	-0.000408	-0.873	-0.989		0	9.59e-27	0.673978	CCNK	domain present in cyclins_ TFIIB and Retinoblastoma	CycK	1.12e-136
Hcay218003o.g706	NA	-0.934	-3.34e-06	-1	NA		0	3.25e-05	0.299113	CRYAB	Hsp20/alpha crystallin family	l(2)efl	3.12e-54
Hcay218003o.g709	NA	-0.944	-8.55e-07	-0.995	NA		0	2.45e-22	0.617293	CRYAB	Hsp20/alpha crystallin family	l(2)efl	3.45e-35
Hcay218003o.g710	NA	-0.94	-9.32e-05	-0.996	NA		0	4.79e-06	0.34671	CRYAB	Hsp20/alpha crystallin family	l(2)efl	1.78e-52
Hcay218003o.g74	-0.402	-0.822	-0.00143	0.947	-0.884		0	NA	0	AHSA1	Activator of Hsp90 ATPase_ N-terminal	CG1416	1.37e-132
Hcay218003o.g744	-0.995	-0.719	1.96e-05	0.511	-0.656		0	9.94e-57	0.768471	-	It is involved in the biological process described with signal transduction	Su(var)2-HP2	0.84
Hcay218003o.g746	-0.783	-0.961	0.000387	0.634	-0.908		0	1.37e-58	0.775358	-	It is involved in the biological process described with signal transduction	Ank2	0
Hcay218003o.g823	-0.485	-0.313	0.00623	0.903	-0.995		0	5.71e-117	0.866076	GABBR2	Receptor family ligand binding region	GABA-B-R2	1.88e-124
Hcay218003o.g829	-0.735	0.779	-0.00451	-0.797	-0.925		0	5.23e-68	0.811721	-	Talin_ middle domain	Vinc	3.93e-49
Hcay218003o.g837	-0.811	-0.855	5.85e-05	0.662	-0.978		0	1.2e-88	0.846469	BOLL	RNA recognition motif	bol	2.67e-20
Hcay219001o.g1031	-0.991	-0.19	-0.00859	-0.991	-0.447		1	8.93e-97	0.863294	CYP4V2	Cytochrome P450	Cyp4c3	3.8e-113
Hcay219001o.g1062	0.923	-0.966	0.000826	0.872	-0.797		0	0.00033787	0.151166	RSF1	Zinc ion binding	CG8677	3.07e-51
Hcay219001o.g1063	-0.697	0.946	0.00619	0.851	-0.966		0	5.99e-12	0.368492	AMMECR1L	AMMECR1	CG5902	3.39e-105
Hcay219001o.g164	-0.994	-0.579	0.00638	0.928	-0.695		0	3.14e-167	0.919312	IMMT	Component of the MICOS complex_ a large protein complex of the mitochondrial inner membrane that plays crucial roles in the maintenance of crista junctions_ inner membrane architecture_ and formation of contact sites to the outer membrane	Mitofilin	9.35e-66
Hcay219001o.g403	-0.925	-0.625	0.00131	0.861	-0.343		0	4.8e-204	0.923252	CPLX1	Synaphin protein	cpx	2.88e-51
Hcay219001o.g429	0.0612	0.885	-0.000627	0.949	0.846		0	6.13e-28	0.693177	-	-	Reph	8.19e-13
Hcay219001o.g458	-0.507	0.928	0.00743	-0.944	-0.811		0	1.09e-44	0.737928	ELMO3	Domain of unknown function (DUF3361)	Ced-12	0
Hcay219001o.g528	-0.207	-0.804	-0.00531	0.893	-0.803		0	NA	0	STIP1	Heat shock chaperonin-binding motif.	Stip1	0
Hcay219001o.g54	-0.958	0.958	3.09e-05	0.852	-0.907		0	2.46e-55	0.798893	HTT	huntingtin	htt	5.07e-13
Hcay219001o.g583	-0.929	-0.998	0.00226	0.808	-0.976		0	1.06e-307	0.956072	PITPNM2	DDHD	rdgB	0
Hcay219001o.g585	-0.767	0.668	0.00528	-0.946	-0.984		0	5.43e-97	0.860802	-	Alpha amylase_ catalytic domain	Mal-A6	2.5e-18
Hcay219001o.g634	-0.553	0.677	0.00413	-0.929	-0.894		0	3.14e-32	0.638453	MAP3K15	Domain of unknown function (DUF4071)	Ask1	0
Hcay219001o.g914	NA	NA	0.00744	-0.87	-0.268		0	8.85e-16	0.461061	CES5A	alpha/beta hydrolase fold	gas	4.29e-105
Hcay219001o.g965	0.971	-0.517	0.00497	0.934	-0.904		0	5.5e-38	0.720235	SNTA1	Pleckstrin homology domain.	Syn1	3.13e-148
Hcay219001o.g991	-0.793	-0.979	8.1e-05	0.855	-0.895		0	2.02e-140	0.88587	SCG5	Neuroendocrine protein 7B2 precursor (Secretogranin V)	7B2	2.37e-47
Hcay220003o.g118	-0.497	-0.994	0.00431	0.728	-0.741		0	NA	NA	NLK	Serine threonine kinase NLK	nmo	5.16e-61
Hcay220003o.g136	-0.723	-0.803	0.00165	0.672	-0.775		0	5.24e-47	0.752786	RNF20	Zinc finger_ C3HC4 type (RING finger)	Bre1	0
Hcay220003o.g201	-0.565	-0.769	0.00296	0.357	-0.91		1	1.66e-70	0.806778	STX1A	Syntaxin	Syx1A	1.68e-164
Hcay220003o.g293	-0.72	-0.936	0.006	0.99	-0.887		0	3.61e-19	0.5759	MICALL1	Rab GTPase binding. It is involved in the biological process described with endocytic recycling	MICAL-like	8.73e-48
Hcay220003o.g547	-0.438	-0.682	-0.00497	-0.948	-0.734		0	4.29e-14	0.472163	PRPF31	snoRNA binding domain_ fibrillarin	Prp31	0
Hcay220003o.g623	-0.849	0.999	0.00425	0.616	-0.935		0	8.47e-12	0.435584	PIK3CB	Belongs to the PI3 PI4-kinase family	Pi3K92E	0
Hcay220003o.g669	-0.97	0.789	1.41e-06	0.832	-0.793		0	8.98e-12	0.436714	-	-	CG1979	0.72
Hcay220003o.g738	-0.228	-0.968	0.00429	0.833	-0.967		0	2.35e-18	0.498102	L3MBTL3	Present in Drosophila Scm_ l(3)mbt_ and vertebrate SCML2	l(3)mbt	3.65e-118
Hcay220003o.g77	-0.491	-0.854	0.00986	0.904	-0.946		0	4.45e-07	0.356689	-	RNA polymerase Rpb4	Polr3I	1.08e-24
Hcay220003o.g808	-0.659	0.868	0.00531	0.731	-0.964		0	5.93e-07	0.310988	-	C2H2-type zinc finger	CG12299	9.57e-45
Hcay220003o.g847	0.52	0.133	8.79e-05	-0.627	-0.936		0	8.34e-31	0.703243	PPP1R15A	Phosphatase-1 catalytic subunit binding region	PPP1R15	3.57e-10
Hcay220003o.g855	-0.75	0.942	1.47e-08	0.934	-0.955		0	5.9e-22	0.562801	ANKRD50	Ankyrin repeats (many copies)	CG10011	0
Hcay220003o.g860	0.941	0.792	-0.0095	-0.868	-0.693		0	3.23e-55	0.791013	PUS3	tRNA pseudouridine synthase	CG3045	6.1e-127
Hcay220003o.g881	-0.434	0.962	0.000347	0.854	-0.784		0	2.35e-30	0.638701	NF1	Ras GTPase activator activity. It is involved in the biological process described with positive regulation of Ras GTPase activity	Nf1	0
Hcay220003o.g944	-0.714	0.961	0.000322	0.649	-0.942		0	1.62e-05	0.258505	-	Biotin carboxylase C-terminal domain	ACC	5.4e-127
Hcay220003o.g958	-0.908	-0.922	0.00423	0.896	-0.51		0	7.73e-17	0.470506	BRCA2	BRCA2_ helical	Brca2	0.004
Hcay221001o.g116	-0.685	0.845	0.00046	0.876	-0.922		0	7.96e-05	0.141278	Mical	Zinc ion binding	Mical	0
Hcay221001o.g117	-0.682	0.873	0.00927	0.991	0.987		0	9.81e-09	0.265471	Mical	Zinc ion binding	Mical	1.84e-14
Hcay221001o.g122	-0.209	-0.857	0.00668	0.777	-0.766		0	1.5e-11	0.440855	CTCF	C2H2-type zinc-finger domain	CTCF	2.31e-157
Hcay221001o.g14	0.817	-1	4.28e-05	0.739	-0.939		0	4.62e-21	0.6099	-	zinc finger	CG11122	1.58e-23
Hcay221001o.g200	-0.648	0.804	0.000982	0.989	0.948		0	NA	NA	PHC2	Zinc ion binding	ph-d	2.92e-20
Hcay221001o.g236	-0.939	-0.924	0.000169	0.661	-0.899		0	4.99e-70	0.801178	DDR2	protein tyrosine kinase collagen receptor activity	smal	3e-81
Hcay221001o.g257	-0.865	-0.896	0.000602	0.769	-0.926		0	2.05e-132	0.872092	-	-	CG43901	5.74e-18
Hcay221001o.g260	-0.999	-1	0.0037	0.844	-0.951		0	2.12e-71	0.786083	-	-	CG43901	1.58e-16
Hcay221001o.g294	-0.652	-0.865	0.00756	0.719	-0.91		0	1.99e-167	0.904717	-	EF-hand domain	CG7646	5.29e-133
Hcay221001o.g30	-0.827	-0.904	0.00272	0.509	-0.976		1	2.2e-149	0.910892	FER1L6	Ferlin C-terminus	mfr	8.69e-100
Hcay221001o.g371	-0.999	-0.931	-0.00208	-0.998	-0.359		0	6.24e-18	0.588016	-	-	CG32365	0.016
Hcay221001o.g427	-0.995	-0.683	-0.000216	0.829	0.911		0	1.66e-59	0.810281	NA	NA	NA	NA
Hcay221001o.g526	-0.105	0.857	-0.00024	-0.131	-0.918		0	4.5e-26	0.716095	CAT	Occurs in almost all aerobically respiring organisms and serves to protect cells from the toxic effects of hydrogen peroxide	Cat	0
Hcay221001o.g563	-0.595	-0.892	0.000856	0.763	-0.663		0	3.59e-26	0.661391	CSDE1	Cold shock protein domain	Unr	0
Hcay221001o.g569	0.927	-0.929	0.006	0.191	-0.65		0	2.53e-96	0.857215	Rdl	Neurotransmitter-gated ion-channel transmembrane region	Rdl	2.43e-27
Hcay221001o.g575	-0.899	-0.854	0.00603	0.522	-0.884		0	1.55e-124	0.863586	Rdl	Neurotransmitter-gated ion-channel transmembrane region	Rdl	0
Hcay221001o.g655	0.925	-0.771	-0.000966	0.957	-0.946		0	1.13e-40	0.767002	RAB21	Ras family	Rab21	8.45e-80
Hcay221001o.g702	-0.844	0.995	5.05e-05	0.656	-0.917		0	7.74e-10	0.360062	SOCS7	Src homology 2 domains	Socs16D	1.47e-81
Hcay221001o.g737	-0.995	-0.995	0.0037	0.838	-0.903		0	9.49e-110	0.869867	GPRNNA21	Serpentine type 7TM GPCR chemoreceptor Srv	DopEcR	4.64e-167
Hcay221001o.g783	-0.944	-0.984	0.0015	0.635	-0.901		0	3.57e-36	0.705933	FHOD1	Formin Homology 2 Domain	Fhos	0
Hcay221001o.g790	-0.668	0.969	0.00491	0.201	-0.972		0	2.76e-37	0.674961	PLCG2	Phospholipase C_ catalytic domain (part); domain X	sl	0
HcayUM054.g0	-0.791	-0.333	-0.00141	-0.944	0.886		0	5.65e-21	0.55713	NA	NA	NA	NA
HcayUM065.g2	0.911	0.486	0.00152	0.985	NA		0	0.00550796	0.10986	NA	NA	NA	NA
HcayUM065.g24	NA	-0.94	0.00872	0.724	-0.942		0	1.38e-10	0.39941	NA	NA	NA	NA
HcayUM091.g31	-0.85	-0.335	-0.00858	-0.974	-0.647		0	9.23e-06	0.243057	NA	NA	NA	NA
HcayUM100.g9	0.352	0.713	0.000314	-0.877	0.958		0	2.29e-16	0.477982	NA	NA	NA	NA
HcayUM119.g4	-0.504	0.259	0.00936	0.929	-0.849		0	2e-07	0.334898	NA	NA	NA	NA
HcayUM122.g15	-0.0252	0.615	-4.42e-05	0.0844	-0.681		0	0.00475437	0.142369	NA	NA	NA	NA
HcayUM127.g7	0.708	NA	4.89e-10	0.644	0.704		0	1.38e-05	0.249231	NA	NA	NA	NA
HcayUM133.g4	0.995	-0.552	-6.26e-07	-0.763	0.928		0	0.0307704	0.109061	NA	NA	NA	NA
HcayUM133.g5	0.802	-0.681	-6.67e-10	-0.177	0.882		0	3.28e-07	0.40573	NA	NA	NA	NA
HcayUM210.g20	NA	0.0742	2.9e-05	0.335	NA		0	1.4e-11	0.461763	NA	NA	NA	NA
tFIIB	-0.469	-0.959	0.00928	0.823	-0.68		0	3.6e-06	0.32954	NA	NA	TfIIB	0
Hcay201001o.g714	-0.529	0.996	-0.0432	0.00265	-0.32		0	1.61e-20	0.630791	Osi21	Protein of unknown function (DUF1676)	Osi21	1.41e-37
Hcay202001o.g296	-0.796	0.186	0.803	-0.00143	-0.998		0	1.73e-06	0.269391	-	Asparaginase	CG6428	1.31e-103
Hcay202001o.g322	0.245	0.977	NA	-0.00107	0.735		0	0	0.782913	-	-	CG1850	0.000135
Hcay202001o.g347	0.857	-0.995	0.702	-0.00152	-1		0	1.22e-58	0.824214	-	GMC oxidoreductase	Gld	0
Hcay202001o.g640	-0.916	0.0349	-0.974	-2.35e-07	-0.772		0	2.54e-20	0.654615	-	-	nsr	0.64
Hcay202001o.g641	-0.529	-0.511	0.998	-0.00401	-0.936		0	3.92e-82	0.865824	-	-	ImpE3	7.85e-06
Hcay203003o.g442	-0.0742	0.418	-0.698	-2.91e-13	-0.769		0	2.45e-14	0.528089	NA	NA	CG16989	9.4
Hcay203003o.g443	-0.348	0.3	-0.343	-3.85e-15	-0.995		0	6.77e-09	0.446628	-	basic region leucin zipper	CG7786	0.000161
Hcay203003o.g576	-0.345	-0.833	0.0757	0.00115	-0.882		0	4.24e-86	0.849828	-	Eukaryotic-type carbonic anhydrase	CAH7	6.69e-31
Hcay204001o.g195	-0.367	0.211	0.0939	-0.000927	0.521		0	NA	NA	-	Solute carrier family 12	NKCC	0
Hcay204001o.g282	0.293	-0.291	0.976	-3.54e-10	-0.901		0	6.54e-100	0.899628	-	Insect cuticle protein	Cpr49Aa	5.35e-16
Hcay205001o.g232	-0.695	0.537	-0.855	-0.00897	0.984		0	3.91e-16	0.556585	-	-	CG9336	3.68e-08
Hcay205001o.g588	-0.999	-0.995	0.96	-0.000342	0.918		0	1.26e-23	0.685689	-	Glutathione S-transferase_ C-terminal domain	GstS1	7.17e-56
Hcay206001o.g107	0.649	0.991	NA	-0.0062	NA		0	0.00017092	0.399466	-	It is involved in the biological process described with cell redox homeostasis	l(2)01289	0
Hcay206001o.g245	-0.978	0.958	-0.766	-0.000422	-0.966		0	5.6e-32	0.698181	-	-	hdly	0.000194
Hcay206001o.g461	-0.303	0.327	-0.848	-0.00185	-0.977		0	6.76e-54	0.807239	IRAK4	Tube Death domain	pll	1.53e-27
Hcay206001o.g584	0.984	-0.891	-0.775	-0.000498	-0.944		0	6.08e-07	0.463404	-	Insect cuticle protein	Lcp65Ad	8.5e-35
Hcay206001o.g669	0.951	0.323	0.975	-0.000414	0.977		0	2.34e-13	0.467804	-	identical protein binding	Ude	4.7e-70
Hcay206001o.g813	-0.874	-0.152	-0.974	1.77e-08	0.843		0	3.1e-36	0.62949	-	Pheromone biosynthesis activating neuropeptide (PBAN)	Capa	0.14
Hcay207001o.g177	0.995	-0.266	-0.821	-0.00531	1		0	1.13e-172	0.905737	-	Zona pellucida (ZP) domain	pio	1.28e-108
Hcay207001o.g218	-0.997	0.979	-0.506	-0.00741	0.482		0	3.46e-10	0.48345	NA	NA	CG5849	5.3
Hcay207001o.g314	0.918	-0.875	-0.678	-4.02e-11	0.977		0	5.06e-124	0.870909	-	Aldo/keto reductase family	CG9436	1.82e-70
Hcay207001o.g503	NA	-0.958	-0.976	0.0086	-0.995		0	NA	0	NA	NA	NA	NA
Hcay207001o.g579	-0.981	0.0599	-0.67	-0.00054	0.955		0	5.52e-11	0.595625	GSTO1	Glutathione S-transferase_ C-terminal domain	se	4.67e-60
Hcay207001o.g629	0.683	0.968	0.679	0.00101	0.985		0	3.3e-05	0.26566	KIAA0196	Hereditary spastic paraplegia protein strumpellin	Strump	9.22e-169
Hcay207001o.g745	0.792	0.997	NA	-5.27e-07	-0.921		0	1.73e-34	0.796305	-	-	HERC2	0.46
Hcay208001o.g105	-0.938	-0.748	0.917	0.00288	0.921		0	NA	NA	NA	NA	CG30323	3.9
Hcay208001o.g282	-0.39	0.937	-0.259	-0.00713	0.333		0	4.92e-76	0.85186	-	7 transmembrane receptor (Secretin family)	mthl3	2.64e-28
Hcay208001o.g635	-0.782	0.349	0.987	-0.00309	0.942		0	7.78e-14	0.494379	ATL2	Guanylate-binding protein_ N-terminal domain	atl	0
Hcay208001o.g85	0.619	0.873	0.976	0.00174	0.994		0	2.59e-61	0.772728	-	CD80-like C2-set immunoglobulin domain	side-VII	0
Hcay209001o.g259	-0.99	NA	NA	-9.16e-05	0.486		0	1.51e-17	0.656578	-	Insect cuticle protein	Cpr92A	1.34e-36
Hcay209001o.g83	0.986	-0.192	-0.948	-4.92e-10	0.963		0	6.63e-119	0.906139	Obp56d	Insect pheromone/odorant binding protein domains.	Obp56e	3.1e-10
Hcay210001o.g1021	0.979	0.322	NA	-9.39e-29	-0.628		0	2.19e-15	0.604043	NA	NA	NA	NA
Hcay210001o.g1025	0.882	0.939	-0.78	-0.00277	0.699		0	1.24e-75	0.849818	-	-	CG17549	0.003
Hcay210001o.g1098	0.0252	NA	0.21	-0.00435	-0.902		0	1.92e-19	0.680599	NA	NA	NA	NA
Hcay210001o.g187	0.965	0.874	0.325	-0.00215	-0.995		0	6.66e-09	0.489468	-	Leucine rich repeat C-terminal domain	CG11159	2.75e-42
Hcay210001o.g286	-0.812	0.424	-0.992	-8.38e-11	0.871		0	6.44e-42	0.776526	-	SERine Proteinase INhibitors	Spn77Ba	2.8e-56
Hcay210001o.g377	-0.995	-0.927	-0.0132	-0.00138	-0.934		0	1.23e-14	0.602822	-	Helitron helicase-like domain at N-terminus	InR	0.001
Hcay210001o.g400	-0.976	0.0415	-0.754	-0.000414	-0.966		0	6.34e-20	0.643199	CES2	Carboxylesterase family	CG4757	2.39e-141
Hcay210001o.g516	0.946	-0.678	-0.953	-0.00425	-0.92		0	0	0.963156	LIX1L	Limb expression 1	lft	1.72e-87
Hcay210001o.g961	0.973	0.294	0.933	0.00128	-0.856		0	1.65e-23	0.584828	-	Domain of unknown function (DUF4773)	CG15239	5.76e-43
Hcay211001o.g133	0.51	-0.73	0.8	-0.00128	-0.869		0	1.11e-27	0.761991	-	Inosine-uridine preferring nucleoside hydrolase	CG11158	1.68e-25
Hcay211001o.g161	0.558	NA	-0.787	-0.00484	-0.594		0	3.44e-27	0.699093	-	Haemolymph juvenile hormone binding protein (JHBP)	CG1124	1.22e-27
Hcay211001o.g186	-0.0113	0.888	-0.421	-0.00504	-0.942		0	1.95e-13	0.515387	HIGD1A	Hypoxia induced protein conserved region	CG11825	3.61e-28
Hcay211001o.g250	-0.969	-0.932	-0.986	-0.00216	-0.602		0	6.81e-15	0.504999	ITIH5	Vault protein inter-alpha-trypsin domain	Ca-Ma2d	2.13e-06
Hcay211001o.g46	0.491	0.99	-0.816	-0.00117	-0.987		0	1.82e-23	0.668646	-	-	CG10433	9.24e-08
Hcay211001o.g660	1	0.64	0.0448	-5.46e-05	-0.936		0	2.02e-31	0.730634	-	Chitin-binding domain type 2	obst-B	2.82e-10
Hcay212001o.g268	0.677	0.754	-0.708	-0.000154	-0.96		0	2.72e-14	0.600145	-	Sugar (and other) transporter	CG1213	1.1e-62
Hcay212001o.g533	-1	-0.997	-0.373	-0.000314	-0.842		0	1.4e-23	0.6167	MYO1D	Myosin. Large ATPases.	Myo31DF	0
Hcay212001o.g571	0.178	-0.983	0.918	-1.78e-05	NA		0	6.25e-85	0.872541	nhl-1	NHL repeat	tn	0
Hcay212001o.g622	0.564	-0.912	NA	-3.09e-05	0.659		0	2.29e-23	0.705741	HPD	4-hydroxyphenylpyruvate dioxygenase activity. It is involved in the biological process described with oxidation-reduction process	Hpd	0
Hcay213001o.g251	0.234	0.648	-0.95	-0.000782	0.969		0	8.32e-18	0.579215	Y-f	Major royal jelly protein	yellow-c	2.19e-127
Hcay213001o.g371	0.587	0.86	0.928	-0.000667	0.938		0	1.12e-80	0.86345	-	Insect cuticle protein	Lcp65Ac	1.95e-21
Hcay213001o.g387	0.574	-0.935	0.935	-8.53e-05	0.0821		0	6.44e-38	0.777512	-	Insect cuticle protein	Cpr49Aa	3.71e-39
Hcay213001o.g490	0.99	-0.584	-0.997	-0.000863	0.844		0	2.48e-75	0.863537	SERPINI1	SERine Proteinase INhibitors	Spn42Da	2.28e-72
Hcay213001o.g682	0.997	0.0334	NA	-1.17e-05	NA		0	0.00861724	0.32366	NA	NA	NA	NA
Hcay213001o.g685	0.858	-0.589	1	-1.3e-19	-0.949		0	2.45e-93	0.903288	-	Structural constituent of cuticle	Cpr67B	1.83e-30
Hcay214004o.g118	-0.982	0.0972	-0.271	0.00809	0.981		0	9.28e-14	0.527575	NA	NA	NA	NA
Hcay214004o.g291	0.942	-0.737	NA	-1.22e-06	0.833		0	0	0.904583	-	Insect pheromone-binding family_ A10/OS-D	Phk-3	1.75e-31
Hcay214004o.g507	0.972	0.384	0.483	-3.34e-06	0.636		0	5.64e-16	0.538588	COMP	Thrombospondin C-terminal region	Tsp	0
Hcay215003o.g159	0.989	0.951	NA	-0.000481	0.487		0	4.56e-13	0.572047	-	Insect cuticle protein	Cpr64Ac	4.28e-33
Hcay215003o.g402	-0.913	0.376	0.83	-5.14e-05	-0.8		0	1.09e-69	0.779389	-	Chitin-binding domain type 2	Mur89F	1.32e-35
Hcay215003o.g487	-0.217	-0.996	-0.514	-0.000133	0.782		0	3.52e-19	0.595025	-	septate junction assembly	CG15449	1.72e-35
Hcay215003o.g654	0.994	0.886	-0.0128	0.00858	NA		0	1.93e-08	0.505312	-	L-lysine 6-monooxygenase (NADPH-requiring)	Fmo-1	8.69e-129
Hcay216002o.g249	0.453	0.899	NA	-0.00523	0.0844		0	0	0.830557	-	Insect cuticle protein	Cpr100A	1.88e-56
Hcay216002o.g45	0.449	0.609	0.969	-5.2e-06	-0.922		0	8.16e-51	0.770752	NA	NA	NA	NA
Hcay217001o.g1017	-0.493	1	-0.998	0.00196	-0.157		0	1.35e-11	0.394685	-	C2H2-type zinc finger	Meics	1.57e-28
Hcay217001o.g1083	0.927	0.056	-0.876	-1.99e-13	0.903		0	1.11e-32	0.756876	-	serine-type endopeptidase activity	CG40160	3.41e-68
Hcay217001o.g157	0.214	-0.868	NA	-0.00385	NA		0	5.18e-09	0.567971	TNNI1	Troponin	wupA	8.3e-91
Hcay217001o.g303	-0.936	-0.963	-0.938	-9.28e-05	-0.73		0	3.65e-69	0.851425	-	Haemolymph juvenile hormone binding protein (JHBP)	CG10407	2.47e-25
Hcay217001o.g347	0.939	0.353	0.654	-1.54e-05	0.889		0	4.95e-10	0.570517	AMDHD2	Amidohydrolase family	CG17065	3.11e-158
Hcay217001o.g363	0.964	0.991	-0.137	-0.00639	-0.906		0	9.78e-109	0.882402	-	-	flap	0.4
Hcay217001o.g396	-0.743	0.89	-0.34	-0.00198	-0.971		0	3.85e-19	0.625416	hsp-25	Hsp20/alpha crystallin family	CG14207	4.9e-55
Hcay217001o.g560	0.954	0.451	-0.544	-3.87e-10	-0.976		0	2.11e-09	0.484164	-	Cytochrome P450	Cyp4d2	1.84e-73
Hcay217001o.g921	0.228	0.762	-0.8	-0.00132	0.964		0	1.97e-107	0.902181	-	Transferrin	Tsf3	1.67e-130
Hcay218002o.g12	0.627	0.625	-0.971	-0.00057	-0.884		0	4.01e-14	0.515726	NA	NA	NA	NA
Hcay218003o.g152	-0.927	0.0347	-0.816	-0.00438	0.135		0	6.7e-71	0.853888	-	Kazal type serine protease inhibitors	Kaz1-ORFB	6.52e-10
Hcay218003o.g260	-0.685	0.724	-0.487	-0.00999	0.981		0	2.32e-18	0.628967	-	Pupal cuticle protein C1	CG8541	3.38e-12
Hcay219001o.g1095	0.99	0.493	-0.963	-0.00371	0.942		0	NA	0	CES2	Carboxylesterase family	CG4382	5.03e-131
Hcay219001o.g1097	0.984	0.477	-0.613	-1.34e-13	0.575		0	3.16e-15	0.62777	NFKBIA	Ankyrin repeat	cact	5.79e-36
Hcay219001o.g254	0.943	0.264	0.973	0.00512	-0.457		0	9.45e-34	0.662265	Osi19	Protein of unknown function (DUF1676)	Osi19	1.23e-66
Hcay219001o.g625	0.953	0.388	-0.581	-0.00912	0.649		0	5.72e-55	0.799503	CLIPB6	Clip or disulphide knot domain	Sp7	1.02e-23
Hcay219001o.g635	0.997	-0.896	NA	-0.00894	-0.772		0	6.52e-17	0.612851	-	Calponin homology domain	CG5023	1.73e-68
Hcay219001o.g799	NA	0.894	-0.9	-0.0026	0.534		0	1.54e-10	0.492863	NA	NA	NA	NA
Hcay219001o.g881	0.997	0.716	-0.775	8.52e-05	-0.928		0	3.83e-29	0.594512	-	-	apn	9.48e-16
Hcay220003o.g620	0.81	-0.897	0.488	-0.00621	0.829		0	1.43e-57	0.853116	st	ABC-2 type transporter	st	0
Hcay220003o.g95	-0.768	0.833	0.712	0.00128	-0.893		0	5.59e-32	0.64673	SEC14L2	Domain in homologues of a S. cerevisiae phosphatidylinositol transfer protein (Sec14p)	CG13893	1.67e-109
Hcay221001o.g676	-0.483	-0.692	0.977	0.00723	-0.997		0	7.99e-13	0.384664	-	positive regulation of chromatin silencing at rDNA	dod	1.26e-29
HcayUM080.g2	0.301	0.841	0.86	-0.00018	-0.379		0	2.86e-05	0.175034	NA	NA	NA	NA
HcayUM180.g1	0.186	0.445	0.134	3.49e-08	-0.383		0	3.73e-09	0.407332	NA	NA	NA	NA
Hcay212001o.g638	0.127	0.962	0.0455	-0.933	0.00947		0	4.18e-06	0.303232	NA	NA	NA	NA
Hcay213001o.g195	-0.0749	0.91	-0.997	-0.955	0.00621		0	7.06e-12	0.443768	NA	NA	NA	NA
Hcay219001o.g302	-0.982	0.755	-0.852	-1	-2.33e-06		0	5.9e-19	0.526057	-	Belongs to the major facilitator superfamily. Sugar transporter (TC 2.A.1.1) family	CG1213	4.54e-68
Hcay221001o.g124	0.744	0.0973	0.122	0.71	0.000625		0	2.42e-21	0.602493	-	Zinc finger_ C2H2 type	klu	1.64e-61
Hcay221001o.g573	0.838	0.994	-0.529	-0.648	0.00531		0	7.92e-122	0.880567	Trh	Biopterin-dependent aromatic amino acid hydroxylase	Trh	0
HcayUM192.g5	0.663	-0.895	0.212	0.962	-0.000674		0	4.02e-47	0.768996	NA	NA	NA	NA
alsin-2	0.999	0.946	0.365	0.665	0.882		1	2.14e-69	0.845802	NA	NA	Als2	6.49e-78
DYRK2	-0.425	-0.0389	0.2	0.167	-0.916		1	6.96e-82	0.840336	NA	NA	Dyrk2	0
Hcay201001o.g1000	0.737	-0.908	-0.325	0.944	-0.998		1	2.06e-185	0.935264	-	Domain in Myosin and Kinesin Tails	Rpn8	0
Hcay201001o.g226	-0.235	-0.896	0.31	0.581	-0.887		1	4.5e-134	0.884185	SPRED2	WH1 domain	Spred	5.01e-84
Hcay201001o.g328	-0.0558	-0.908	0.219	0.786	-0.939		1	4.39e-205	0.926464	CACNB2	Guanylate kinase	Ca-beta	7.93e-99
Hcay201001o.g445	-0.998	-0.633	-0.44	-0.891	0.983		1	3.78e-241	0.943716	NOC2L	Noc2p family	CG9246	0
Hcay201001o.g859	-0.953	-0.0881	-0.951	-0.248	0.968		1	4.62e-90	0.85504	SAPCD2	Adenomatous polyposis coli tumour suppressor protein	CG3880	3.06e-36
Hcay201001o.g994	-0.903	-0.457	-0.163	-0.989	-0.971		1	8.4e-60	0.807593	PRIM2	DNA primase is the polymerase that synthesizes small RNA primers for the Okazaki fragments made during discontinuous DNA replication	Prim2	5.24e-154
Hcay202001o.g202	0.874	0.767	0.0359	0.957	-0.384		1	5.26e-88	0.845101	-	Phosphatidylethanolamine-binding protein	CG6180	4.75e-92
Hcay202001o.g321	-0.935	-0.285	-0.511	0.998	-0.982		1	1.26e-108	0.878308	TTC28	Tetratricopeptide repeat	CG43163	6.53e-11
Hcay202001o.g430	-0.577	-0.993	-0.0574	0.988	-0.987		1	7.39e-95	0.865666	SHCBP1	SHC SH2 domain-binding protein	nesd	1.98e-37
Hcay202001o.g451	-0.429	-0.0766	-0.518	0.737	-0.328		1	1.62e-206	0.934532	let-767	Enoyl-(Acyl carrier protein) reductase	spidey	5.75e-91
Hcay202001o.g489	0.324	-0.885	-0.905	-0.931	-0.993		1	7.65e-53	0.806103	UFD1L	Ubiquitin fusion degradation protein UFD1	Ufd1	6.81e-107
Hcay202001o.g491	-0.901	-0.213	-0.372	0.985	-0.696		1	6.96e-128	0.900727	-	It is involved in the biological process described with seryl-tRNA aminoacylation	Slimp	1.33e-61
Hcay202001o.g497	0.0381	0.607	-0.782	-0.889	0.93		1	1.75e-116	0.901443	bi	Sequence-specific DNA binding transcription factor activity. It is involved in the biological process described with regulation of transcription_ DNA-templated	bi	7.72e-138
Hcay202001o.g546	0.99	0.323	0.922	-0.0916	0.924		1	2.16e-158	0.911544	-	Trypsin-like serine protease	CG31326	1.12e-43
Hcay202001o.g670	-0.305	-0.592	0.0875	0.451	0.869		1	3.01e-165	0.915629	-	F-box LRR-repeat protein	Fbxl7	4.85e-10
Hcay203003o.g116	-0.99	NA	0.788	-0.898	0.814		1	1.31e-215	0.837238	COL5A2	Fibrillar collagens C-terminal domain	Col4a1	4.33e-118
Hcay203003o.g15	0.918	-0.965	-0.891	-0.953	0.989		1	8.22e-96	0.850837	-	-	CG13044	1.71e-05
Hcay203003o.g264	-0.712	-0.873	-1	-0.989	0.964		1	8.96e-87	0.851512	-	Serpentine type 7TM GPCR chemoreceptor Srsx	TkR86C	4.49e-126
Hcay203003o.g312	-0.685	-0.724	0.336	0.372	-0.878		1	4.22e-125	0.887888	PTGES3	CS domain	trus	3.4e-63
Hcay203003o.g393	0.921	0.937	-0.912	-0.152	-0.808		1	7.21e-106	0.876831	CREG1	Pyridoxamine 5'-phosphate oxidase	CREG	8.43e-31
Hcay203003o.g437	-0.507	-0.857	0.125	0.625	-0.981		1	7.58e-142	0.902677	JAZF1	zinc finger	CG12054	1.86e-95
Hcay203003o.g460	-0.918	0.641	0.804	-0.579	-0.865		1	2.53e-72	0.838708	-	Carboxylesterase family	CG5397	1.27e-89
Hcay203003o.g582	0.57	0.151	0.632	0.908	0.876		1	1.5e-109	0.875899	-	Sugar (and other) transporter	CG31106	7.33e-78
Hcay203003o.g645	0.59	-0.902	-0.408	-0.904	0.878		1	4.85e-106	0.888733	ATPAF1	ATP11 protein	CG10340	1.02e-97
Hcay203003o.g83	-0.78	-0.316	0.334	0.745	-0.725		1	4.73e-141	0.90478	FAM185A	Family with sequence similarity 185_ member A	CG8187	4.64e-15
Hcay204001o.g125	-0.994	-0.991	0.943	-0.135	0.511		1	2.5e-69	0.861584	NA	NA	prc	3.6
Hcay204001o.g357	-0.987	-0.577	-0.542	-0.81	-0.946		1	2.24e-114	0.88448	LAS1L	Las1-like	CG32075	6.92e-22
Hcay204001o.g376	0.956	-0.933	0.288	0.589	0.962		1	1.19e-181	0.931613	UNC13C	Diacylglycerol binding. It is involved in the biological process described with	unc-13	0
Hcay204001o.g454	-0.955	-0.615	-0.845	0.94	-0.899		1	2.79e-128	0.907308	-	Immunoglobulin	DIP-gamma	1.82e-130
Hcay205001o.g284	-0.99	-0.959	0.414	0.877	0.991		1	3.84e-129	0.885389	NA	NA	NA	NA
Hcay205001o.g33	0.969	-0.955	0.928	0.751	-0.73		1	5.3e-84	0.868899	NME6	NDK	nmdyn-D6	2.82e-46
Hcay205001o.g513	-0.337	-0.926	0.0371	0.456	-0.938		1	5.15e-82	0.848023	UBE4B	Modified RING finger domain	Ube4B	0
Hcay206001o.g170	-0.855	-0.386	-0.126	-0.262	0.916		1	7.65e-159	0.915381	UTP18	WD40 repeats	wcd	3.83e-72
Hcay206001o.g384	-0.935	-0.801	0.177	0.771	-0.884		1	2.35e-173	0.927724	INPP1	Inositol monophosphatase family	Ipp	1.01e-65
Hcay206001o.g571	0.774	0.032	-0.379	-0.929	0.85		1	4.06e-60	0.833966	-	Tubulin is the major constituent of microtubules. It binds two moles of GTP_ one at an exchangeable site on the beta chain and one at a non-exchangeable site on the alpha chain	alphaTub85E	0
Hcay206001o.g911	-0.679	0.924	0.725	-0.128	-0.786		1	4.15e-121	0.88458	UAP1	UTP--glucose-1-phosphate uridylyltransferase	mmy	0
Hcay207001o.g170	0.201	-0.869	-0.58	-0.42	1		1	4.51e-124	0.91256	RPL23	Ribosomal protein L14p/L23e	RpL23	2.29e-94
Hcay207001o.g202	0.739	-0.641	0.853	0.685	0.987		1	3.93e-92	0.884974	-	1-phosphatidylinositol-4-phosphate 5-kinase activity	PIP5K59B	0
Hcay207001o.g211	-0.774	-0.462	0.0614	0.726	-0.839		1	8.57e-69	0.807049	DLGAP1	It is involved in the biological process described with cell-cell signaling	vlc	1.68e-49
Hcay207001o.g243	0.989	0.971	-0.178	-0.965	-0.983		1	2.87e-130	0.872939	-	-	spdo	3.75e-33
Hcay207001o.g34	-0.938	0.296	0.668	-0.519	-0.673		1	2.15e-82	0.856833	-	Leucine Rich Repeat	conv	0
Hcay207001o.g482	-0.968	0.985	-0.0109	-0.898	0.99		1	6.13e-131	0.900995	TRDMT1	C-5 cytosine-specific DNA methylase	Mt2	7.75e-95
Hcay207001o.g525	0.282	0.874	-0.937	-0.998	-0.869		1	2.74e-139	0.919815	Pdi	Thioredoxin-like domain	Pdi	0
Hcay207001o.g625	-0.307	-0.915	0.142	0.707	0.987		1	1.28e-116	0.868061	FBXL16	Leucine Rich repeat	CG32085	0
Hcay207001o.g631	0.791	0.938	0.103	0.931	-0.454		1	3.95e-64	0.82226	-	Enoyl-CoA hydratase/isomerase	HIPP1	3.5e-05
Hcay207001o.g640	-0.548	-0.675	-0.577	-0.922	0.971		1	2.01e-264	0.945769	CIRH1A	WD40 repeats	l(3)72Dn	1e-101
Hcay207001o.g668	0.779	0.962	-0.999	-0.863	0.995		1	8.72e-84	0.857926	XYLT2	WSC domain	oxt	0
Hcay207001o.g798	0.995	-0.358	-0.282	-0.764	-0.787		1	3.06e-174	0.922524	UTP6	U3 small nucleolar RNA-associated protein 6	CG7246	2.83e-41
Hcay207001o.g964	-0.646	-0.239	0.923	0.279	0.986		1	4.05e-71	0.830784	PDCL	Phosducin	CG7650	1.32e-94
Hcay208001o.g186	-0.223	-0.443	0.0596	0.9	-0.648		1	3.59e-124	0.841542	PCSK2	Belongs to the peptidase S8 family	amon	1.28e-06
Hcay208001o.g637	-0.979	-0.957	0.227	0.362	-0.989		1	2.62e-143	0.908645	-	-	Fkbp59	2.77e-10
Hcay209001o.g227	0.524	0.515	0.828	-0.453	0.886		1	8.95e-68	0.855161	-	intracellular transport	corn	0.6
Hcay209001o.g309	0.699	0.129	-0.881	0.946	0.935		1	2.85e-70	0.835566	aurB	Protein tyrosine kinase	aurB	1.43e-125
Hcay209001o.g405	-0.678	0.389	-0.955	-0.262	0.943		1	3.06e-50	0.800481	UGT2A1	UDP-glucoronosyl and UDP-glucosyl transferase	Ugt302K1	2.66e-78
Hcay209001o.g42	-0.313	-0.763	0.084	0.783	-0.764		1	3.24e-124	0.888853	UNC79	Cation-channel complex subunit UNC-79	unc79	0
Hcay209001o.g435	0.915	0.963	-0.649	-0.929	-0.31		1	2.23e-278	0.950021	-	-	GlyRS	0.066
Hcay209001o.g452	-0.971	-0.599	0.0229	0.536	-0.863		1	1.11e-120	0.896359	GLRA3	Neurotransmitter-gated ion-channel transmembrane region	GluClalpha	0
Hcay210001o.g249	-0.687	-0.657	0.0918	0.279	-0.802		1	8.78e-74	0.839449	-	Fibronectin type 3 domain	Dscam3	0
Hcay210001o.g371	0.908	0.969	0.112	0.993	0.544		1	9.64e-80	0.86885	HYAL1	Hyaluronidase	POSH	0.12
Hcay210001o.g454	-0.388	-0.96	0.556	0.707	0.942		1	2.17e-128	0.886194	NRF1	Nrf1 activator activation site binding domain	ewg	1.35e-176
Hcay210001o.g481	-0.25	-0.374	0.308	0.984	-0.931		1	0	0.964988	OSBPL1A	Oxysterol-binding protein	CG3860	0
Hcay210001o.g601	0.676	0.582	-0.774	-0.781	-0.972		1	4.85e-110	0.89845	PTS	6-pyruvoyl tetrahydropterin synthase	pr	2.08e-61
Hcay210001o.g631	0.764	-0.7	-0.246	-0.678	0.845		1	2.42e-108	0.884131	-	Survival motor neuron (SMN) interacting protein 1 (SIP1)	Gem2	9.08e-19
Hcay210001o.g659	-0.852	-0.387	0.251	0.912	-0.914		1	2.18e-112	0.812789	-	-	CG2961	0.53
Hcay210001o.g665	0.647	0.959	-0.921	-0.713	0.987		1	1.39e-135	0.912527	EIF3E	component of the eukaryotic translation initiation factor 3 (eIF-3) complex_ which is involved in protein synthesis of a specialized repertoire of mRNAs and_ together with other initiation factors_ stimulates binding of mRNA and methionyl-tRNAi to the 40S ribosome. The eIF-3 complex specifically targets and initiates translation of a subset of mRNAs involved in cell proliferation	eIF3e	0
Hcay210001o.g693	0.987	0.628	0.976	0.781	0.426		1	1.15e-52	0.803748	-	Cytochrome P450	Cyp4c3	1.45e-118
Hcay210001o.g811	0.685	0.755	-0.983	-0.591	-1		1	5.63e-163	0.925525	PABPC4	RNA recognition motif	pAbp	0
Hcay210001o.g870	0.886	-0.986	0.972	0.639	0.697		1	2.19e-149	0.907793	CCNB2	Cyclin_C	CycB	4.69e-90
Hcay210001o.g920	0.814	0.457	-0.788	-0.333	0.928		1	1.08e-79	0.852815	-	Sugar (and other) transporter	nebu	9.05e-54
Hcay210001o.g935	0.835	NA	-0.632	-0.0755	-0.987		1	1.23e-75	0.844053	-	Insect cuticle protein	Cpr49Ac	2.43e-22
Hcay211001o.g210	-0.831	0.45	0.995	-0.11	-0.956		1	1.01e-50	0.830337	-	Lipase	CG5966	1.78e-45
Hcay211001o.g275	-0.434	-0.68	0.686	0.595	0.991		1	2.39e-56	0.80804	-	MaoC like domain	CG14881	6.23e-25
Hcay211001o.g399	-0.6	-0.649	0.519	0.863	-0.84		1	6.84e-77	0.840354	CRY2	FAD binding domain of DNA photolyase	phr6-4	6.31e-176
Hcay211001o.g499	-0.925	-0.685	-0.65	-0.553	-0.515		1	1.49e-219	0.938566	TRMT6	Gcd10p family	CG9596	4.77e-125
Hcay211001o.g566	-0.364	-0.357	-0.895	-0.667	-0.481		1	1.19e-96	0.850126	AFMID	Catalyzes the hydrolysis of N-formyl-L-kynurenine to L- kynurenine_ the second step in the kynurenine pathway of tryptophan degradation. Required for elimination of toxic metabolites	KFase	3.77e-32
Hcay211001o.g567	-0.865	-0.271	0.926	0.149	-0.912		1	6.73e-212	0.939917	-	-	CG5377	4.9
Hcay211001o.g652	-0.919	-0.918	0.154	0.32	-0.991		1	1.68e-174	0.917334	-	Polycystin cation channel	cac	3.51e-151
Hcay211001o.g692	-0.812	-0.331	-0.0105	-0.92	-0.948		1	2.71e-62	0.814164	PLD6	PLD-like domain	zuc	6.13e-27
Hcay212001o.g143	0.633	0.418	-0.568	-0.897	-0.848		1	2.17e-134	0.908188	-	Sugar (and other) transporter	CG33281	7.08e-64
Hcay212001o.g15	-0.459	-0.939	0.0237	0.785	0.965		1	4.38e-170	0.916255	-	Prolyl oligopeptidase family	CG11319	3.9e-156
Hcay212001o.g150	0.321	0.984	0.976	-0.609	-0.897		1	2.09e-143	0.900928	-	CRAL/TRIO_ N-terminal domain	CG10657	4.27e-122
Hcay212001o.g192	0.729	0.699	0.712	-0.884	0.319		1	6.49e-109	0.879824	-	GDP-mannose 4_6 dehydratase	Gale	4.07e-158
Hcay212001o.g400	-0.916	-0.942	-0.672	-0.837	0.732		1	7.51e-78	0.841332	TP53RK	Lipopolysaccharide kinase (Kdo/WaaP) family	Tcs5	9.48e-71
Hcay212001o.g404	0.885	0.519	0.827	0.839	0.918		1	1.5e-73	0.84442	NPEPL1	Cytosol aminopeptidase family_ catalytic domain	grsm	0
Hcay212001o.g424	0.242	0.991	-0.504	-0.691	0.854		1	1.75e-158	0.925962	RPS20	Ribosomal protein S10p/S20e	RpS20	8.19e-69
Hcay212001o.g438	0.949	-0.745	-0.114	-0.585	-0.886		1	2.94e-106	0.878779	NOP9	Pumilio-like repeats	CG11123	8.73e-139
Hcay212001o.g460	-0.555	-0.905	0.128	0.591	0.945		1	6.57e-211	0.925037	-	GTPase activity	Rgk1	7.24e-151
Hcay212001o.g517	-0.947	-0.727	0.129	0.677	-0.58		1	1.54e-87	0.843102	NA	NA	drpr	4.1
Hcay212001o.g790	-0.828	-0.881	0.0185	0.621	-0.938		1	1.59e-69	0.804376	ADRBK2	Extension to Ser/Thr-type protein kinases	Gprk1	0
Hcay212001o.g820	0.0506	0.241	0.84	-0.667	0.757		1	3.84e-66	0.802421	CPM	Zn_pept	CG4678	0
Hcay212001o.g993	-0.712	-0.598	0.19	0.681	-0.918		1	7.36e-138	0.898652	HID1	High-temperature-induced dauer-formation protein	CG8841	0
Hcay213001o.g1065	-0.038	-0.799	0.511	0.821	-0.995		1	1.66e-97	0.859372	PACSIN3	Protein kinase C and casein kinase substrate	Synd	0
Hcay213001o.g1094	-0.987	-0.982	0.635	0.382	0.977		1	2.58e-60	0.853241	-	Leucine rich repeat C-terminal domain	kek5	2e-98
Hcay213001o.g1136	0.977	0.996	-0.696	-0.698	0.953		1	7.98e-74	0.836768	NUB1	Ubiquitin associated domain	CG5111	1.87e-78
Hcay213001o.g141	-0.438	-0.602	0.91	0.93	-0.914		1	7.37e-121	0.897068	PLAA	Phospholipase A-2-activating	Plap	0
Hcay213001o.g164	0.944	-0.641	0.999	0.4	0.985		1	1.02e-249	0.946509	-	WD domain_ G-beta repeat	CG30116	0
Hcay213001o.g169	0.391	0.975	0.621	0.16	0.971		1	1.95e-62	0.83525	DOCK3	Guanyl-nucleotide exchange factor activity. It is involved in the biological process described with small GTPase mediated signal transduction	spg	0
Hcay213001o.g184	-0.507	-0.74	0.0217	0.781	-0.958		1	0	0.954479	NSF	ATP- binding	comt	0
Hcay213001o.g233	0.901	0.916	-0.851	-0.727	-0.978		1	1.61e-81	0.856437	PEX2	Pex2 / Pex12 amino terminal region	Pex2	5.64e-54
Hcay213001o.g235	-0.457	-0.264	-0.545	-0.993	0.999		1	6.54e-72	0.841594	MEAF6	Chromatin modification-related protein	Eaf6	7.85e-58
Hcay213001o.g293	0.964	-0.949	-0.146	-0.78	-0.779		1	9.2e-121	0.895942	MINPP1	Histidine phosphatase superfamily (branch 2)	Mipp1	2.42e-37
Hcay213001o.g316	-0.894	0.988	-0.542	-0.962	-0.87		1	1.21e-84	0.854718	-	-	CG12945	0.98
Hcay213001o.g47	0.518	0.624	-0.944	-0.999	0.805		1	3.2e-85	0.868772	mad2	HORMA domain	mad2	1.61e-86
Hcay213001o.g470	-0.827	-0.652	0.953	-0.985	-0.715		1	4.48e-75	0.832799	HCCS	Links covalently the heme group to the apoprotein of cytochrome c	Cchl	2.61e-139
Hcay213001o.g484	-0.398	-0.805	0.52	0.944	0.91		1	3.16e-153	0.898322	MICU1	EF-hand domain pair	MICU1	0
Hcay213001o.g551	-0.317	-0.968	0.636	0.882	0.945		1	1.6e-70	0.812095	GAK	DnaJ molecular chaperone homology domain	aux	7.27e-148
Hcay213001o.g554	-0.332	-0.901	0.767	0.912	-0.886		1	3.68e-91	0.868955	KIAA0368	Proteasome stabiliser	CG8858	0
Hcay213001o.g691	-0.939	0.0232	0.101	-0.683	-0.686		1	5.08e-65	0.82652	-	Ndr family	CG2082	9.23e-153
Hcay213001o.g845	0.929	-0.518	-0.984	0.745	-0.986		1	2.04e-167	0.927654	HDAC11	Histone deacetylase domain	HDAC11	1.71e-116
Hcay213001o.g888	0.627	-0.794	-0.969	-0.986	-0.981		1	5.06e-74	0.834761	-	-	Meltrin	0.47
Hcay213001o.g962	-0.233	-0.99	0.955	0.823	-0.886		1	1.28e-62	0.816323	TM7SF3	Domain of unknown function (DUF4203)	CG10713	1.8
Hcay213001o.g991	0.155	-0.938	-0.486	-0.921	0.883		1	4.16e-189	0.934995	NAP1L1	Nucleosome assembly protein (NAP)	Nap1	3.99e-88
Hcay214004o.g114	0.704	-0.786	-0.153	-0.962	-0.975		1	1.72e-75	0.85181	SEPHS1	AIR synthase related protein_ N-terminal domain	Sps1	0
Hcay214004o.g148	0.186	0.853	-0.642	-0.467	0.699		1	1.37e-151	0.922824	RPL12	Ribosomal protein L11/L12	RpL12	7.84e-94
Hcay214004o.g202	0.0843	0.79	-0.645	-0.874	0.735		1	1.04e-90	0.871261	ARID3A	ARID/BRIGHT DNA binding domain	retn	5.33e-82
Hcay214004o.g206	-0.777	0.899	0.448	-0.671	-0.965		1	5.76e-119	0.897197	FKBP8	FKBP-type peptidyl-prolyl cis-trans isomerase	zda	6.15e-67
Hcay214004o.g239	0.838	0.667	0.66	0.34	0.919		1	7.67e-95	0.864371	JAK2	Protein tyrosine kinase	hop	1.17e-92
Hcay214004o.g263	-0.903	0.898	-0.0231	-0.458	0.841		1	3.91e-82	0.865446	NA	NA	bark	0.013
Hcay214004o.g366	0.682	0.458	-0.992	-0.929	0.95		1	1.31e-176	0.920975	-	Kinetochore complex Sim4 subunit Fta1	CG5731	0.81
Hcay214004o.g426	-0.919	-0.528	0.113	0.627	-0.934		1	1.52e-196	0.931047	DAB2	Phosphotyrosine-binding domain_ phosphotyrosine-interaction (PI) domain	Dab	3.79e-105
Hcay214004o.g462	0.838	0.637	-0.703	-0.863	-0.763		1	3.75e-95	0.87582	ALDH3A2	Aldehyde dehydrogenase family	Aldh-III	2.84e-165
Hcay214004o.g464	0.773	0.957	0.995	-0.883	0.995		1	6.74e-178	0.92232	NOL9	mRNA cleavage and polyadenylation factor CLP1 P-loop	CG8414	1.44e-36
Hcay214004o.g481	0.484	0.984	-0.447	0.818	0.999		1	4.73e-129	0.905966	USP14	Ubiquitin carboxyl-terminal hydrolase	Usp14	0
Hcay214004o.g527	0.209	-0.625	0.657	0.538	-0.947		1	3.03e-72	0.861074	OLFML2B	Olfactomedin-like domains	CG6867	0
Hcay214004o.g6	-0.972	-0.619	-0.22	-0.882	0.972		1	3.68e-112	0.882693	WDR89	WD40 repeats	CG12134	6.83e-60
Hcay214004o.g636	-0.929	0.556	0.892	0.941	0.365		1	3.41e-74	0.829343	-	Transmembrane transporter activity. It is involved in the biological process described with transmembrane transport	SLC22A	7.66e-62
Hcay215003o.g137	-0.904	-0.412	-0.267	0.959	-0.894		1	8.96e-261	0.946958	KIAA0020	RNA binding	peng	3.44e-91
Hcay215003o.g140	-0.804	-0.132	-0.11	0.958	0.801		1	2.06e-133	0.895488	RRS1	Involved in ribosomal large subunit assembly	CG32409	1.16e-118
Hcay215003o.g460	-0.777	-0.722	0.968	0.99	0.941		1	3.04e-67	0.813291	PGS1	Phosphotransferase activity_ for other substituted phosphate groups. It is involved in the biological process described with phospholipid biosynthetic process	PGS1	2.15e-95
Hcay216002o.g174	-0.754	-0.984	0.0699	0.605	-0.945		1	1.24e-78	0.855463	-	Serpentine type 7TM GPCR chemoreceptor Srsx	CG4313	3.76e-91
Hcay216002o.g213	-0.694	-0.566	0.267	0.96	-0.694		1	1.08e-85	0.826831	NPRL3	Nitrogen Permease regulator of amino acid transport activity 3	Nprl3	1.53e-112
Hcay216002o.g220	-0.699	-0.965	-0.884	0.929	0.995		1	1.09e-53	0.806532	-	Ankyrin repeat	CG12608	2.8
Hcay216002o.g277	0.544	0.633	-0.477	-0.911	0.833		1	1e-107	0.885572	NA	NA	anne	3.7
Hcay216002o.g346	0.845	0.915	-0.643	-0.805	-0.91		1	9.09e-93	0.871081	-	-	be	6.9
Hcay216002o.g407	1	-0.938	-0.506	-0.0553	0.998		1	8.89e-77	0.845344	CRNKL1	HAT (Half-A-TPR) repeat	crn	0
Hcay216002o.g545	-0.917	-0.936	0.842	0.451	-1		1	2.15e-105	0.874741	DRD2	Serpentine type 7TM GPCR chemoreceptor Srsx	Dop2R	3e-153
Hcay216002o.g571	-0.7	-0.766	0.0558	0.714	-0.986		1	3.88e-76	0.824307	MPP5	Guanylate kinase homologues.	sdt	0
Hcay217001o.g11	0.54	-0.918	-0.672	-0.959	0.985		1	1.56e-111	0.893609	MRE11A	Mre11 DNA-binding presumed domain	mre11	1.31e-142
Hcay217001o.g502	0.853	0.942	-0.428	-0.891	0.926		1	3.95e-235	0.945754	EIF3M	Component of the eukaryotic translation initiation factor 3 (eIF-3) complex_ which is involved in protein synthesis of a specialized repertoire of mRNAs and_ together with other initiation factors_ stimulates binding of mRNA and methionyl-tRNAi to the 40S ribosome. The eIF-3 complex specifically targets and initiates translation of a subset of mRNAs involved in cell proliferation	eIF3m	0
Hcay217001o.g572	-0.832	-0.772	0.819	-0.992	-0.981		1	2.63e-62	0.81421	UBE3A	Domain Homologous to E6-AP Carboxyl Terminus with	Ube3a	0
Hcay217001o.g666	-0.897	-0.28	0.145	0.753	-0.927		1	4.56e-75	0.840363	-	Transmembrane protein 237	CG14186	2.6e-06
Hcay217001o.g785	-0.0217	0.743	0.247	-0.918	-0.999		1	3.03e-69	0.829401	GALE5	Galectin	galectin	5.4e-16
Hcay217001o.g846	-0.982	-0.179	0.947	0.611	0.866		1	4.77e-270	0.952161	-	-	CG31323	1.2e-68
Hcay217001o.g949	0.769	0.411	-0.823	-0.674	-0.959		1	2.86e-56	0.803667	phospho1	Putative Phosphatase	CG12237	3.31e-35
Hcay217001o.g964	-0.962	0.238	-0.93	-0.0228	0.913		1	5.55e-78	0.849588	CLIPC1	serine-type endopeptidase activity. It is involved in the biological process described with proteolysis	CG3700	1.92e-34
Hcay218003o.g163	0.94	-0.489	-0.522	-0.986	-0.937		1	6.72e-218	0.938049	NOP16	Ribosome biogenesis protein Nop16	CG11563	1.08e-26
Hcay218003o.g179	0.347	-0.956	-0.999	0.996	-0.946		1	0	0.884368	-	-	CG32603	2.14e-14
Hcay218003o.g443	-0.811	-0.65	0.823	0.509	-0.992		1	1.41e-139	0.9007	SLC35F1	Solute carrier family 35	Vps13B	3.8
Hcay218003o.g517	0.544	0.965	-0.455	-0.66	0.942		1	4.76e-181	0.929543	TBCB	CAP_GLY	TBCB	3.89e-79
Hcay218003o.g781	-0.0499	-0.993	0.547	0.672	0.992		1	2.14e-61	0.839805	ITPR1	Inositol 1_4_5-trisphosphate/ryanodine receptor	Itpr	0
Hcay218003o.g816	0.0619	0.268	0.261	-0.962	0.86		1	8.92e-77	0.846451	UBE2H	Ubiquitin-conjugating enzyme E2_ catalytic domain homologues	UbcE2H	4.35e-103
Hcay219001o.g1014	-0.869	-0.401	0.348	0.642	-0.654		1	3.43e-120	0.874939	SLC29A1	Nucleoside transmembrane transporter activity. It is involved in the biological process described with	Ent1	4.61e-109
Hcay219001o.g1109	0.452	0.182	0.989	0.848	0.879		1	7.78e-70	0.826466	WDR26	WD domain_ G-beta repeat	CG7611	2.69e-150
Hcay219001o.g206	0.615	0.969	-0.116	-0.986	0.912		1	4.39e-117	0.894474	MCM6	MCM OB domain	Mcm6	0
Hcay219001o.g355	-0.875	-0.844	0.775	0.931	-0.881		1	1.83e-66	0.831212	MARS2	tRNA synthetases class I (M)	MetRS-m	0
Hcay219001o.g443	0.692	-0.797	-0.745	-0.942	0.957		1	9.3e-85	0.863375	OTUB1	Peptidase C65 Otubain	CG4968	7.05e-113
Hcay219001o.g689	-0.936	-0.897	-0.288	-0.599	-0.968		1	0	0.958777	DCAF13	Sof1-like domain	CG7275	0
Hcay219001o.g757	-0.828	-0.4	0.0244	0.632	-0.952		1	0	0.956206	SYT2	Protein kinase C conserved region 2 (CalB)	Syt1	0
Hcay219001o.g805	0.469	0.775	-0.606	-0.325	0.968		1	9.54e-121	0.903927	KIAA1143	Domain of unknown function (DUF4604)	CG42245	3.91e-17
Hcay219001o.g832	0.866	0.98	-0.958	-0.908	0.925		1	3.73e-62	0.814061	DPAGT1	Glycosyl transferase family 4	Alg7	1.06e-163
Hcay219001o.g839	0.0232	0.997	-0.822	-0.998	-0.884		1	7.48e-100	0.884859	Ssb-c31a	Transcriptional Coactivator p15 (PC4)	Ssb-c31a	1.72e-20
Hcay220003o.g123	-0.114	0.977	-0.829	-0.986	0.595		1	6e-192	0.925821	DAT	Sodium:neurotransmitter symporter family	DAT	2.48e-130
Hcay220003o.g154	0.264	-0.791	-0.384	-0.943	-0.928		1	3.12e-83	0.851842	METTL5	Conserved hypothetical protein 95	Mettl5	1.1e-79
Hcay220003o.g263	0.979	-0.947	0.717	0.566	0.952		1	3.32e-61	0.819113	KCTD10	BTB/POZ domain	CG10465	5.56e-162
Hcay220003o.g272	0.434	0.345	-0.277	-0.759	0.693		1	3.75e-70	0.869262	PARD3	Domain present in PSD-95_ Dlg_ and ZO-1/2.	baz	4.04e-78
Hcay220003o.g429	-0.392	-0.392	-0.187	-0.999	0.705		1	3.06e-187	0.92506	-	-	CG34398	5.17e-13
Hcay220003o.g708	-0.223	-0.905	0.026	0.552	-0.956		1	1.25e-111	0.868044	dnajc16	DnaJ molecular chaperone homology domain	l(3)80Fg	0
Hcay220003o.g81	-0.495	0.944	0.299	0.824	0.871		1	4.41e-74	0.828008	-	Domain with 2 conserved Trp (W) residues	CG42797	0
Hcay220003o.g85	0.929	-0.672	-0.409	1	0.99		1	3.39e-76	0.8394	TTC27	Tetratricopeptide repeat	CG5290	1.28e-129
Hcay220003o.g904	-0.679	-0.561	0.0379	0.664	0.965		1	1.09e-157	0.899361	BRSK1	Protein kinase domain	sff	0
Hcay220003o.g905	-0.626	-0.984	0.98	0.751	-0.963		1	1.43e-84	0.829605	-	-	CG16791	4.43e-92
Hcay220003o.g917	0.957	-0.925	-0.131	-0.857	-0.997		1	2.04e-188	0.928248	-	Immunoglobulin C-2 Type	Lac	9.06e-161
Hcay220003o.g98	0.977	-0.4	-0.0671	-0.469	-0.993		1	4.8e-87	0.858968	POLR2M	Putative GRINL1B complex locus protein 2	Polr2M	4.01e-43
Hcay221001o.g179	0.289	0.959	0.983	0.229	0.998		1	7.03e-53	0.801906	ABL1	non-membrane spanning protein tyrosine kinase activity. It is involved in the biological process described with protein phosphorylation	Abl	0
Hcay221001o.g319	-0.966	-0.619	-0.983	-0.898	-0.824		1	2.14e-74	0.826968	UCHL5	Ubiquitin carboxyl-terminal hydrolase_ family 1	Uch-L5	3.88e-64
Hcay221001o.g320	-0.881	-0.803	-0.137	-0.877	-0.899		1	8.73e-70	0.815674	UCHL5	Ubiquitin carboxyl-terminal hydrolase_ family 1	Uch-L5	1.48e-25
Hcay221001o.g402	0.863	-0.911	-0.144	-0.519	-0.443		1	8.69e-189	0.93157	-	-	CG1927	2.06e-10
Hcay221001o.g468	0.313	0.675	0.862	0.0299	0.986		1	2.47e-92	0.866899	DIP2	catalytic activity. It is involved in the biological process described with metabolic process	DIP2	0
Hcay221001o.g486	-0.0973	-0.924	0.977	0.685	0.969		1	2.2e-137	0.909344	ARHGAP1	It is involved in the biological process described with signal transduction	RhoGAP68F	2.86e-94
Hcay221001o.g500	0.509	0.83	0.0275	0.21	-0.988		1	2.29e-73	0.810958	KCNT2	Calcium-activated BK potassium channel alpha subunit	SLO2	1.36e-93
Hcay221001o.g516	-0.691	-0.179	0.413	0.545	-0.734		1	1.43e-68	0.825394	NEURL4	NEUZ	Neurl4	0
Hcay221001o.g677	-0.125	-0.816	0.165	0.704	-0.938		1	1.81e-68	0.811549	BAG6	Domain of unknown function (DUF3538)	CG7546	3.17e-15
Hcay221001o.g750	-0.775	-0.77	0.0529	0.907	-0.539		1	3.63e-169	0.915114	STX6	It is involved in the biological process described with Golgi vesicle transport	Syx6	9.25e-77
Hcay221001o.g751	-0.447	-0.872	0.478	0.963	0.985		1	5.66e-83	0.858393	EXOSC10	3'-5' exonuclease	Rrp6	1.54e-87
